# Supplementary material for: A novel lithium copper iron phosphate with idealized formula Li5Cu2 2+Fe3+(PO4)4: crystal structure and distribution of defects
Source: Acta Crystallogr Sect E Struct Rep Online. 2011 Apr 7;67(Pt 5):i29. doi: 10.1107/S1600536811011755 (PMC3089199; doi:10.1107/S1600536811011755)
Supplement: Supplementary file 1 [file e-67-00i29-sup1.cif]

##############################################################################
#                                                                            #
# This CIF contains the data in a paper accepted for publication in          #
# Acta Crystallographica Section E. It conforms to the requirements of       #
# Notes for Authors for Acta Crystallographica Section E, and has been       #
# peer reviewed under the auspices of the IUCr Commission on Journals.       #
#                                                                            #
# Full details of the Crystallographic Information File format               #
# are given in the paper "The Crystallographic Information File (CIF):       #
# a New Standard Archive File for Crystallography" by S. R. Hall, F. H.      #
# Allen and I. D. Brown [Acta Cryst. (1991), A47, 655-685].                  #
#                                                                            #
# The current version of the core CIF dictionary is obtainable from          #
# ftp://ftp.iucr.org/pub/cif_core.dic.                                       #
#                                                                            #
# Software is freely available for graphical display of the structure(s)     #
# in this CIF. For information consult the CIF software page                 #
# http://www.iucr.org/resources/cif/software.                                #
#                                                                            #
# This file may be used for bona fide research purposes within the           #
# scientific community so long as proper attribution is given to the journal # 
# article from which it was obtained.                                        #
#                                                                            #
##############################################################################
data_I
_audit_creation_method     SHELXL-97
_chemical_name_systematic
;
Pentalithium dicopper iron tetraphosphate
;
_chemical_name_common     'Lithium Copper Iron Phosphate'
_chemical_formula_moiety     'Cu2.10 Fe1.15 O16 P4, 4.59(Li)'
_chemical_formula_sum     'Cu2.10 Fe1.15 Li4.59 O16 P4'
_chemical_formula_iupac     'Cu2.10 Fe1.15 Li4.59 (P O4 )4'
_chemical_formula_weight     609.63
_symmetry_cell_setting     triclinic
_symmetry_space_group_name_H-M     'P -1'
_symmetry_space_group_name_Hall     '-P 1'
loop_
    _symmetry_equiv_pos_as_xyz
    'x, y, z'
    '-x, -y, -z'
_cell_length_a     4.8950(14)
_cell_length_b     7.847(2)
_cell_length_c     8.388(2)
_cell_angle_alpha     69.472(5)
_cell_angle_beta     89.764(6)
_cell_angle_gamma     75.501(5)
_cell_volume     290.88(13)
_cell_formula_units_Z     1
_cell_measurement_reflns_used     8918
_cell_measurement_theta_min     2.41
_cell_measurement_theta_max     28.28
_cell_measurement_temperature     298(2)
_exptl_crystal_description     Block
_exptl_crystal_colour     'green'
_exptl_crystal_size_max     0.27
_exptl_crystal_size_mid     0.23
_exptl_crystal_size_min     0.19
_exptl_crystal_density_diffrn     3.480
_exptl_crystal_density_meas     ?
_exptl_crystal_density_method     'not measured'
_exptl_crystal_F_000     293.9
_exptl_absorpt_coefficient_mu     5.872
_exptl_absorpt_correction_type     multi-scan
_exptl_absorpt_process_details     '(SADABS; Bruker, 2000)'
_exptl_absorpt_correction_T_min     0.235
_exptl_absorpt_correction_T_max     0.332
_exptl_special_details
;
;
_diffrn_ambient_temperature     298(2)
_diffrn_radiation_type     MoK\a
_diffrn_radiation_wavelength     0.71073
_diffrn_radiation_source     'fine-focus sealed tube'
_diffrn_radiation_monochromator     graphite
_diffrn_measurement_device_type     'Bruker SMART APEX diffractometer'
_diffrn_measurement_method     '\f scans, and \w scans'
_diffrn_reflns_number     100441
_diffrn_reflns_av_R_equivalents     0.0231
_diffrn_reflns_av_sigmaI/netI     0.0289
_diffrn_reflns_theta_min     2.60
_diffrn_reflns_theta_max     30.57
_diffrn_reflns_theta_full     30.57
_diffrn_measured_fraction_theta_max     0.982
_diffrn_measured_fraction_theta_full     0.982
_diffrn_reflns_limit_h_min     -7
_diffrn_reflns_limit_h_max     7
_diffrn_reflns_limit_k_min     -11
_diffrn_reflns_limit_k_max     11
_diffrn_reflns_limit_l_min     -12
_diffrn_reflns_limit_l_max     12
_diffrn_standards_number     0
_diffrn_standards_interval_count     .
_diffrn_standards_interval_time     .
_diffrn_standards_decay_%     ?
_refine_special_details
;
Refinement of <i>F</i>^2^ against ALL reflections. The weighted <i>R</i>-factor
<i>wR</i> and goodness of fit <i>S</i> are based on <i>F</i>^2^, conventional
<i>R</i>-factors <i>R</i> are based on <i>F</i>, with <i>F</i> set to zero for
negative <i>F</i>^2^. The threshold expression of <i>F</i>^2^ >
\s(<i>F</i>^2^) is used only for calculating <i>R</i>-factors(gt) <i>etc</i>.
and is not relevant to the choice of reflections for refinement.
<i>R</i>-factors based on <i>F</i>^2^ are statistically about twice as large
as those based on <i>F</i>, and <i>R</i>- factors based on ALL data will be
even larger.
;
_reflns_number_total     1775
_reflns_number_gt     1647
_reflns_threshold_expression     >2\s(I)
_refine_ls_structure_factor_coef     Fsqd
_refine_ls_matrix_type     full
_refine_ls_R_factor_all     0.0324
_refine_ls_R_factor_gt     0.0310
_refine_ls_wR_factor_gt     0.0852
_refine_ls_wR_factor_ref     0.0862
_refine_ls_goodness_of_fit_ref     1.198
_refine_ls_restrained_S_all     1.198
_refine_ls_number_reflns     1708
_refine_ls_number_parameters     143
_refine_ls_number_restraints     0
_refine_ls_weighting_scheme     calc
_refine_ls_weighting_details
         'calc w=1/[\s^2^(Fo^2^)+(0.0400P)^2^+0.5000P] where P=(Fo^2^+2Fc^2^)/3'
_atom_sites_solution_primary     direct
_atom_sites_solution_secondary     difmap
_refine_ls_shift/su_max     0.001
_refine_ls_shift/su_mean     0.000
_refine_diff_density_max     0.660
_refine_diff_density_min     -0.633
_refine_ls_extinction_method     'SHELXL-97 (Sheldrick, 2010)'
_refine_ls_extinction_coef     0.008(3)
_refine_ls_extinction_expression
                                  'Fc^*^=kFc[1+0.001xFc^2^\l^3^/sin(2\q)]^-1/4^'
loop_
    _atom_type_symbol
    _atom_type_description
    _atom_type_scat_dispersion_real
    _atom_type_scat_dispersion_imag
    _atom_type_scat_source
    'Li' 'Li' -0.0003 0.0001
                         'International Tables Vol C Tables 4.2.6.8 and 6.1.1.4'
    'O' 'O' 0.0106 0.0060
                         'International Tables Vol C Tables 4.2.6.8 and 6.1.1.4'
    'P' 'P' 0.1023 0.0942
                         'International Tables Vol C Tables 4.2.6.8 and 6.1.1.4'
    'Fe' 'Fe' 0.3463 0.8444
                         'International Tables Vol C Tables 4.2.6.8 and 6.1.1.4'
    'Cu' 'Cu' 0.3201 1.2651
                         'International Tables Vol C Tables 4.2.6.8 and 6.1.1.4'
_computing_data_collection     'SMART (Bruker, 2001)'
_computing_cell_refinement     'SAINT (Bruker, 2002)'
_computing_data_reduction     'SAINT (Bruker, 2002)'
_computing_structure_solution     'SHELXS97 (Sheldrick, 2008)'
_computing_structure_refinement     'SHELXL97 (Sheldrick, 2008)'
_computing_molecular_graphics     'DIAMOND (Brandenburg, 2006)'
_computing_publication_material     'publCIF (Westrip, 2010)'
loop_
    _atom_site_type_symbol
    _atom_site_label
    _atom_site_fract_x
    _atom_site_fract_y
    _atom_site_fract_z
    _atom_site_U_iso_or_equiv
    _atom_site_adp_type
    _atom_site_calc_flag
    _atom_site_refinement_flags
    _atom_site_occupancy
    _atom_site_symmetry_multiplicity
    _atom_site_disorder_assembly
    _atom_site_disorder_group
    Cu Cu1 -0.5000 1.0000 1.0000 0.00809(14) Uani d S 1 2 . .
    Fe Fe1 0.0000 1.0000 0.5000 0.00691(15) Uani d S 1 2 . .
    Cu Cu2 -0.09925(13) 1.25406(8) 0.71583(7) 0.0080(2) Uani d P 0.551(2) 1 . .
    Li Li2 -0.09925(13) 1.25406(8) 0.71583(7) 0.0080(2) Uani d P 0.449(2) 1 . .
    P P1 -0.37011(14) 1.70119(10) 0.53149(9) 0.00622(16) Uani d . 1 1 . .
    P P2 0.08696(15) 0.80671(10) 0.91211(8) 0.00607(16) Uani d . 1 1 . .
    Li Li1 0.3243(15) 0.3973(10) 1.1070(9) 0.023(2) Uani d P 0.92(3) 1 . .
    Fe Fe2 0.3834(13) 0.4186(9) 0.8189(9) 0.014(2) Uani d P 0.076(3) 1 . .
    Li Li3 0.262(2) 1.5161(15) 0.7187(13) 0.040(2) Uani d P 0.924(3) 1 . .
    O O1 0.2556(4) 1.1578(3) 0.4209(3) 0.0106(4) Uani d . 1 1 . .
    O O2 0.3006(4) 0.7643(3) 0.5056(3) 0.0090(4) Uani d . 1 1 . .
    O O3 0.2355(5) 0.6208(3) 0.8948(3) 0.0132(4) Uani d . 1 1 . .
    O O4 -0.2135(4) 0.7997(3) 0.9644(3) 0.0111(4) Uani d . 1 1 . .
    O O5 0.0858(5) 0.9747(3) 0.7461(3) 0.0104(4) Uani d . 1 1 . .
    O O6 -0.2511(4) 1.1666(3) 0.9440(2) 0.0076(4) Uani d . 1 1 . .
    O O7 0.2528(4) 1.3249(3) 0.6291(3) 0.0108(4) Uani d . 1 1 . .
    O O8 -0.2947(5) 1.5157(3) 0.6891(3) 0.0133(4) Uani d . 1 1 . .
loop_
    _atom_site_aniso_label
    _atom_site_aniso_U_11
    _atom_site_aniso_U_22
    _atom_site_aniso_U_33
    _atom_site_aniso_U_12
    _atom_site_aniso_U_13
    _atom_site_aniso_U_23
    Cu1 0.0056(2) 0.0073(2) 0.0128(2) -0.00214(17) 0.00253(17) -0.00512(18)
    Fe1 0.0061(3) 0.0056(3) 0.0090(3) -0.00124(19) 0.00114(19) -0.0029(2)
    Cu2 0.0102(3) 0.0052(3) 0.0078(3) -0.0007(2) 0.0029(2) -0.0023(2)
    Li2 0.0102(3) 0.0052(3) 0.0078(3) -0.0007(2) 0.0029(2) -0.0023(2)
    P1 0.0052(3) 0.0056(3) 0.0076(3) -0.0011(2) 0.0007(2) -0.0023(2)
    P2 0.0054(3) 0.0060(3) 0.0067(3) -0.0009(2) 0.0008(2) -0.0026(2)
    Li1 0.026(4) 0.019(4) 0.025(4) -0.002(3) -0.001(3) -0.011(3)
    Fe2 0.014(3) 0.012(3) 0.018(4) -0.004(2) 0.006(2) -0.008(3)
    Li3 0.058(6) 0.050(6) 0.036(5) -0.024(5) 0.013(5) -0.037(5)
    O1 0.0101(9) 0.0133(10) 0.0120(9) -0.0062(8) 0.0023(7) -0.0069(8)
    O2 0.0052(9) 0.0095(9) 0.0134(9) -0.0009(7) -0.0001(7) -0.0063(8)
    O3 0.0153(10) 0.0115(10) 0.0134(9) 0.0000(8) 0.0017(8) -0.0079(8)
    O4 0.0066(9) 0.0084(9) 0.0186(10) -0.0015(7) 0.0033(8) -0.0055(8)
    O5 0.0160(10) 0.0091(9) 0.0069(8) -0.0058(8) -0.0003(7) -0.0023(7)
    O6 0.0075(9) 0.0101(9) 0.0080(8) -0.0053(7) 0.0013(7) -0.0044(7)
    O7 0.0105(9) 0.0128(10) 0.0127(9) -0.0055(8) 0.0056(7) -0.0075(8)
    O8 0.0139(10) 0.0088(10) 0.0117(9) 0.0013(8) 0.0017(8) -0.0003(8)
_geom_special_details
;
All e.s.d.'s (except the e.s.d. in the dihedral angle between two l.s. planes)
are estimated using the full covariance matrix. The cell e.s.d.'s are taken
into account individually in the estimation of e.s.d.'s in distances, angles
and torsion angles; correlations between e.s.d.'s in cell parameters are only
used when they are defined by crystal symmetry. An approximate (isotropic)
treatment of cell e.s.d.'s is used for estimating e.s.d.'s involving l.s.
planes.
;
loop_
    _geom_bond_atom_site_label_1
    _geom_bond_atom_site_label_2
    _geom_bond_site_symmetry_2
    _geom_bond_distance
    _geom_bond_publ_flag
    Cu1 O4 2_477 1.936(2) y
    Cu1 O6 . 1.9430(19) y
    Fe1 O1 . 1.931(2) y
    Fe1 O5 . 2.038(2) y
    Fe1 O2 . 2.041(2) y
    Cu2 O8 . 1.969(2) y
    Cu2 O7 . 1.998(2) y
    Cu2 O6 . 2.003(2) y
    Cu2 O5 . 2.075(2) y
    Cu2 O2 2_576 2.171(2) y
    P1 O7 2_586 1.521(2) ?
    P1 O1 2_586 1.524(2) ?
    P1 O8 . 1.545(2) ?
    P1 O2 1_465 1.555(2) ?
    P2 O3 . 1.515(2) ?
    P2 O4 . 1.542(2) ?
    P2 O5 . 1.545(2) ?
    P2 O6 2_577 1.554(2) ?
    Li1 O3 . 1.967(8) yes
    Li1 O4 2_567 2.028(7) yes
    Li1 O8 2_577 2.045(7) yes
    Li1 O3 2_667 2.124(8) yes
    Fe2 O3 . 1.891(6) yes
    Fe2 O8 1_645 2.063(6) yes
    Fe2 O7 1_545 2.133(7) yes
    Fe2 O6 1_645 2.236(7) yes
    Fe2 O4 2_567 2.334(6) yes
    Li3 O7 . 1.909(8) yes
    Li3 O3 1_565 1.916(7) yes
    Li3 O2 1_565 2.183(11) yes
    Li3 O8 1_655 2.183(10) yes
loop_
    _geom_angle_atom_site_label_1
    _geom_angle_atom_site_label_2
    _geom_angle_atom_site_label_3
    _geom_angle_site_symmetry_1
    _geom_angle_site_symmetry_3
    _geom_angle
    _geom_angle_publ_flag
    O4 Cu1 O6 2_477 . 88.35(9) ?
    O1 Fe1 O5 . 2_576 88.97(8) ?
    O1 Fe1 O2 . . 92.27(9) ?
    O5 Fe1 O2 2_576 . 82.88(8) ?
    O8 Cu2 O7 . . 92.29(9) ?
    O8 Cu2 O6 . . 88.84(9) ?
    O7 Cu2 O6 . . 136.25(9) ?
    O8 Cu2 O5 . . 176.89(9) ?
    O7 Cu2 O5 . . 90.75(9) ?
    O6 Cu2 O5 . . 89.40(9) ?
    O8 Cu2 O2 . 2_576 99.79(9) ?
    O7 Cu2 O2 . 2_576 102.81(8) ?
    O6 Cu2 O2 . 2_576 120.07(8) ?
    O5 Cu2 O2 . 2_576 78.90(8) ?
    O7 P1 O1 2_586 2_586 111.94(12) ?
    O7 P1 O8 2_586 . 112.64(12) ?
    O1 P1 O8 2_586 . 106.40(12) ?
    O7 P1 O2 2_586 1_465 109.52(12) ?
    O1 P1 O2 2_586 1_465 110.70(12) ?
    O8 P1 O2 . 1_465 105.43(12) ?
    O3 P2 O4 . . 108.60(12) ?
    O3 P2 O5 . . 111.10(12) ?
    O4 P2 O5 . . 112.78(12) ?
    O3 P2 O6 . 2_577 109.26(12) ?
    O4 P2 O6 . 2_577 108.23(12) ?
    O5 P2 O6 . 2_577 106.78(11) ?
data_global
_journal_date_recd_electronic     2011-03-06
_journal_date_accepted     2011-03-30
_journal_name_full     'Acta Crystallographica, Section E'
_journal_year     2011
_journal_volume     67
_journal_issue      5
_journal_page_first     i29
_journal_page_last     i29
_journal_paper_category     QI
_journal_coeditor_code     PK2312
_publ_contact_author_name     'Whittingham, M Stanley'
_publ_contact_author_address
;
Chemistry and Materials, SUNY Binghamton, Binghamton, NY, USA
;
_publ_contact_author_email     'stanwhit@gmail.com'
_publ_contact_author_fax     '16077774623'
_publ_contact_author_phone     '16077774623'
_publ_section_title
;
A novel lithium copper iron phosphate with idealized formula
Li~5~Cu^2+^~2~Fe^3+^(PO~4~)~4~: crystal structure and distribution of defects
;
loop_
    _publ_author_name
    _publ_author_footnote
    _publ_author_address
    'Upreti, Shailesh' .
;
Chemistry and Materials, SUNY Binghamton, Binghamton, NY, USA
;
    'Yakubovich, Olga V.' .
;
Department of Geology, Moscow State University, Moscow, Russian Federation
;
    'Chernova, Natasha A.' .
;
Chemistry and Materials, SUNY Binghamton, Binghamton, NY, USA
;
    'Whittingham, M. Stanley' .
;
Chemistry and Materials, SUNY Binghamton, Binghamton, NY, USA
;
