# Supplementary material for: A novel lithium copper iron phosphate with idealized formula Li5Cu2 2+Fe3+(PO4)4: crystal structure and distribution of defects
Source: Acta Crystallogr Sect E Struct Rep Online. 2011 Apr 7;67(Pt 5):i29. doi: 10.1107/S1600536811011755 (PMC3089199; doi:10.1107/S1600536811011755)
Supplement: Supplementary file 2 [file e-67-00i29-Isup2.hkl]

#
# h,k,l, Fc-squared, Fo-squared, sigma(Fo-squared) and status flag
#
data_I
_shelx_title ' am in P-1'
_shelx_refln_list_code          4
_shelx_F_calc_maximum      118.64
_exptl_crystal_F_000       292.54
_reflns_d_resolution_high  0.6987
 
loop_
 _symmetry_equiv_pos_as_xyz
 'x, y, z'
 '-x, -y, -z'
 
_cell_length_a     4.8950
_cell_length_b     7.8467
_cell_length_c     8.3878
_cell_angle_alpha  69.472
_cell_angle_beta   89.764
_cell_angle_gamma  75.501
 
_shelx_F_squared_multiplier     1.000
 
loop_
 _refln_index_h
 _refln_index_k
 _refln_index_l
 _refln_F_squared_calc
 _refln_F_squared_meas
 _refln_F_squared_sigma
 _refln_observed_status
   1   0   0      866.94      962.95     13.38 o
   2   0   0       82.41      171.70      3.81 o
   3   0   0      138.58      133.14      3.79 o
   4   0   0      217.62      199.77      5.53 o
   5   0   0      577.30      603.88     20.02 o
   6   0   0       95.38       84.03     11.56 o
  -6   1   0      876.13      915.63     44.04 o
  -5   1   0      357.79      360.95     17.67 o
  -4   1   0        2.62        3.87      2.03 o
  -3   1   0     1684.36     1761.31     25.60 o
  -2   1   0        8.89       11.16      1.75 o
  -1   1   0      315.95      345.44      6.00 o
   0   1   0     2135.81     2159.60     45.65 o
   1   1   0     1279.68     1354.34     18.62 o
   2   1   0    14075.16    13556.85    180.67 o
   3   1   0      199.90      208.84      5.07 o
   4   1   0     2830.30     2823.85     45.37 o
   5   1   0       17.94       19.75      3.20 o
   6   1   0       88.76       96.76     11.68 o
  -6   2   0      765.67      800.05     29.05 o
  -5   2   0      146.78      150.30      9.83 o
  -4   2   0      790.01      819.63     24.93 o
  -2   2   0     2603.98     2719.08     39.74 o
  -1   2   0     1363.31     1374.23     32.87 o
   0   2   0      927.71     1046.14     15.00 o
   1   2   0       27.27       23.12      1.09 o
   2   2   0     1808.79     1897.48     26.57 o
   3   2   0      372.89      371.10      7.40 o
   4   2   0     3927.99     2213.99     63.57 o
   5   2   0       24.84       19.51      2.64 o
   6   2   0     1251.66     1324.07     52.09 o
  -5   3   0      190.40      180.96     11.53 o
  -4   3   0      852.49      837.27     26.50 o
  -3   3   0      498.03      491.68     17.16 o
  -2   3   0     4384.40     4223.01     89.57 o
  -1   3   0       26.26       31.57      2.17 o
   0   3   0      658.69      616.31     10.00 o
   1   3   0      811.64      817.89     13.78 o
   2   3   0     1074.29     1185.64     20.60 o
   3   3   0      369.95      345.35      8.82 o
   4   3   0      126.28      109.50      4.98 o
   5   3   0       71.89       74.63      4.49 o
   6   3   0     2032.49     2005.01     62.65 o
  -5   4   0      321.15      275.00     20.32 o
  -4   4   0      128.63      146.91     10.12 o
  -3   4   0      237.14      238.22     11.99 o
  -2   4   0     1213.48     1200.81     45.34 o
  -1   4   0      961.60      915.22     27.00 o
   0   4   0     5162.17     5280.33     70.75 o
   1   4   0        0.53        0.54      0.75 o
   2   4   0     3296.79     3354.10     52.49 o
   3   4   0      146.88       58.18      3.43 o
   4   4   0      122.79      116.14      5.32 o
   5   4   0      424.90      382.21     11.32 o
   6   4   0       85.50       93.15      5.74 o
  -4   5   0      236.53      213.92     13.18 o
  -3   5   0      555.31      581.79     32.12 o
  -2   5   0      148.15      165.28      9.73 o
   0   5   0     1973.42     2010.07     29.37 o
   1   5   0     1591.20     1681.35     25.45 o
   2   5   0     2571.14     2491.39     40.97 o
   3   5   0       18.94       22.30      2.75 o
   4   5   0     2028.76     1951.96     35.08 o
   5   5   0      125.59      129.76      6.41 o
   6   5   0       21.90       26.70      3.75 o
  -4   6   0      207.67      197.11     24.62 o
  -3   6   0       84.04       88.38      8.19 o
  -2   6   0      243.90      236.68     14.05 o
  -1   6   0      793.85      790.02     40.02 o
   0   6   0     1295.82     1254.94     27.16 o
   1   6   0      237.71      225.52      7.45 o
   2   6   0       31.92       37.05      4.07 o
   3   6   0      294.96      296.25      9.29 o
   4   6   0     2944.27     2893.10     49.60 o
   5   6   0       10.97       16.53      3.12 o
   6   6   0      164.96      172.03      8.63 o
  -3   7   0        1.13        3.98      2.99 o
  -2   7   0      301.46      302.06     15.41 o
  -1   7   0       31.23       33.89      5.75 o
   0   7   0      622.71      631.09     21.02 o
   1   7   0      934.69      628.69     23.19 o
   2   7   0     1018.72     1079.33     22.26 o
   3   7   0      123.96      111.85      5.82 o
   4   7   0      109.81      112.36      6.25 o
   5   7   0       99.95       92.64      6.10 o
   6   7   0      297.26      305.83     20.30 o
  -2   8   0       33.55       23.61      5.21 o
  -1   8   0       34.86       41.97      6.61 o
   0   8   0      248.52      256.48     13.10 o
   1   8   0       21.70       95.41     11.95 o
   2   8   0     1102.47     1109.21     23.59 o
   3   8   0      149.86      152.28      7.34 o
   4   8   0      354.78      362.01     12.50 o
   5   8   0       19.50       25.64      4.41 o
  -1   9   0      178.15      168.12     21.25 o
   0   9   0       40.60       33.84      9.22 o
   1   9   0      200.17      190.49     18.00 o
   2   9   0      302.12      328.65     23.29 o
   3   9   0        9.98       12.48      2.85 o
   4   9   0      281.53      258.86     15.01 o
   1  10   0      129.31      113.35     14.13 o
   2  10   0      106.15       96.95     13.01 o
   3  10   0       39.16       48.63     11.26 o
  -4  -9   1       71.64       67.30      9.68 o
  -3  -9   1      781.26      829.35     21.18 o
  -2  -9   1        2.69        5.84      5.07 o
  -1  -9   1     1806.73     1946.86     73.70 o
   0  -9   1       95.38      111.30     13.88 o
   1  -9   1      171.14      171.48     17.21 o
  -5  -8   1        1.38        4.71      2.47 o
  -4  -8   1      107.14      118.53      7.31 o
  -3  -8   1       15.48       16.66      3.05 o
  -2  -8   1       14.53       14.77      2.74 o
  -1  -8   1      232.98      259.55     19.87 o
   0  -8   1       35.69       32.78      8.59 o
   1  -8   1     2261.53     2149.80     55.66 o
   2  -8   1       42.44       47.78      6.91 o
  -5  -7   1     1016.85      941.13     22.80 o
  -4  -7   1      103.19      114.65      6.33 o
  -3  -7   1      209.97      206.08      8.19 o
  -2  -7   1      204.29      206.53      8.31 o
  -1  -7   1      261.78      256.76      8.49 o
   0  -7   1       36.18       38.51      5.06 o
   1  -7   1      646.51      647.13     22.61 o
   2  -7   1       30.08       30.86      5.76 o
   3  -7   1      824.09      773.38     28.93 o
  -6  -6   1      202.92      209.71      9.54 o
  -5  -6   1      689.24      629.98     16.88 o
  -4  -6   1       88.80       93.33      5.37 o
  -3  -6   1     2259.61     2301.26     40.36 o
  -2  -6   1       74.30       76.04      6.04 o
  -1  -6   1      451.70      492.25     13.56 o
   0  -6   1      335.24      311.54      9.14 o
   1  -6   1      222.71      208.45     12.01 o
   2  -6   1       56.05       58.29      6.14 o
   3  -6   1      169.98      159.79     11.09 o
   4  -6   1        2.09       13.59      4.89 o
  -6  -5   1        4.81        9.34      2.52 o
  -5  -5   1      358.65      358.11     11.45 o
  -4  -5   1      185.67      172.35      7.40 o
  -3  -5   1      467.86      480.01     12.12 o
  -2  -5   1      573.46      376.08     16.37 o
  -1  -5   1     5723.79     5526.89    111.29 o
   0  -5   1      922.72      952.82     17.76 o
   1  -5   1       91.64       99.37      7.15 o
   2  -5   1        1.03        0.20      2.03 o
   3  -5   1       10.31       17.39      5.90 o
   4  -5   1      160.39      152.58     11.26 o
  -6  -4   1      225.07      233.77      9.41 o
  -5  -4   1      657.71      610.46     15.50 o
  -4  -4   1        8.63        8.80      1.98 o
  -3  -4   1      951.26      932.88     18.58 o
  -2  -4   1       11.24       16.20      2.12 o
  -1  -4   1      217.04      202.24      7.26 o
   0  -4   1      977.61     1035.70     16.48 o
   1  -4   1     3085.75     3117.99     52.61 o
   2  -4   1      740.01      717.29     29.31 o
   3  -4   1     1047.67      978.32     29.33 o
   4  -4   1       15.53       16.55      4.38 o
   5  -4   1       22.24       30.26      6.55 o
  -6  -3   1        7.20        9.11      2.44 o
  -5  -3   1     1485.75     1441.48     31.17 o
  -4  -3   1       68.84       74.08      7.55 o
  -3  -3   1     1602.49     1544.40     26.92 o
  -2  -3   1      127.40      111.80      6.95 o
  -1  -3   1     1341.73     1420.04     20.78 o
   0  -3   1        1.69       -0.85      0.85 o
   1  -3   1      131.48      124.63      3.75 o
   2  -3   1      104.51      111.31      9.65 o
   3  -3   1     1122.75     1156.77     75.75 o
   4  -3   1      105.42      100.33      7.77 o
   5  -3   1      838.84      840.64     29.15 o
  -6  -2   1       35.88       45.05      9.45 o
  -5  -2   1      176.87      190.59     15.21 o
  -4  -2   1       24.51       19.34      3.01 o
  -3  -2   1     1417.80     1332.15     20.31 o
  -2  -2   1       66.96       77.00      3.10 o
  -1  -2   1     6016.92     6139.42     80.65 o
   0  -2   1      667.67      728.85     11.25 o
   1  -2   1     1221.02     1269.92     18.72 o
   2  -2   1      121.15      116.86      3.14 o
   3  -2   1        1.63        2.54      1.88 o
   4  -2   1      192.97      187.04     11.84 o
   5  -2   1      749.59      716.14     35.12 o
   6  -2   1       83.79       90.90     11.94 o
  -6  -1   1      246.02      264.07     19.62 o
  -5  -1   1       95.76      121.43      5.41 o
  -4  -1   1        1.40        5.36      2.10 o
  -3  -1   1     1095.20     1139.69     17.76 o
  -2  -1   1      254.86      266.93      5.25 o
  -1  -1   1      883.11      924.82     13.52 o
   0  -1   1      141.77      145.24      3.16 o
   1  -1   1     7095.87     6609.30    183.33 o
   2  -1   1       98.24       93.33      2.71 o
   3  -1   1      338.28      314.63      6.66 o
   4  -1   1       52.23       46.30      4.72 o
   5  -1   1      346.50      336.45     15.05 o
   6  -1   1       87.15       91.01     12.44 o
  -6   0   1      186.68      183.01     16.50 o
  -5   0   1      952.63      979.56     33.61 o
  -4   0   1      299.69      310.57      7.27 o
  -3   0   1     2987.70     3337.28     45.99 o
  -2   0   1       96.87       79.91      2.44 o
  -1   0   1        2.55        2.60      0.54 o
   0   0   1       54.09       54.39      1.35 o
   1   0   1      573.67      580.38      8.84 o
   2   0   1      132.94      154.83      3.71 o
   3   0   1     3711.38     3865.79     80.94 o
   4   0   1       45.54       39.95      3.73 o
   5   0   1      330.23      335.62     14.11 o
   6   0   1        8.41       17.52      6.27 o
  -6   1   1      103.52      119.89     13.88 o
  -5   1   1      963.75      981.68     49.96 o
  -4   1   1      677.41      666.76     20.36 o
  -3   1   1     3641.50     3746.12     51.01 o
  -2   1   1       73.34       64.82      2.09 o
  -1   1   1     4283.35     4237.31     50.04 o
   0   1   1      804.88      841.01     18.31 o
   1   1   1        6.84       10.88      0.81 o
   2   1   1      104.42      107.62      3.01 o
   3   1   1      235.36      223.09      6.81 o
   4   1   1       92.22      101.48      3.81 o
   5   1   1      908.02     1012.68     28.24 o
   6   1   1        0.53        7.69      4.58 o
  -6   2   1      408.53      391.24     26.91 o
  -5   2   1      268.60      282.77     13.86 o
  -4   2   1      244.57      240.17     16.98 o
  -3   2   1     1519.90     1516.20     36.95 o
  -2   2   1     1995.25     2145.43     34.34 o
  -1   2   1     7721.75     7563.79    160.53 o
   0   2   1       20.17       23.33      1.28 o
   1   2   1     5953.88     5894.88     77.34 o
   2   2   1     1120.09     1204.58     17.87 o
   3   2   1      234.31      256.49      5.93 o
   4   2   1       94.07       77.45      5.35 o
   5   2   1       42.63       47.11      3.61 o
   6   2   1       33.17       28.76      7.64 o
  -5   3   1      417.35      424.76     18.57 o
  -4   3   1      511.29      515.39     28.24 o
  -3   3   1       79.72       71.05      5.70 o
  -2   3   1       29.14       32.27      7.25 o
  -1   3   1     9507.96     9754.11    255.41 o
   0   3   1     4148.30     4580.28     75.20 o
   1   3   1     1382.38     1188.50     17.51 o
   2   3   1       93.68       89.22      2.82 o
   3   3   1     4932.77     4964.95     67.42 o
   4   3   1      357.80      333.62      9.24 o
   5   3   1       25.32       32.37      3.61 o
   6   3   1       63.42       72.38      6.89 o
  -5   4   1       88.21       87.27      8.22 o
  -4   4   1      466.18      441.64     18.41 o
  -3   4   1      546.39      547.09     26.63 o
  -2   4   1     1596.28     1608.33     40.05 o
  -1   4   1      147.26      131.21      9.43 o
   0   4   1       39.20       51.87      2.10 o
   1   4   1     1218.78     1320.37     19.89 o
   2   4   1     1218.53     1266.38     19.39 o
   3   4   1     3257.95     3174.45     50.70 o
   4   4   1       17.44       18.76      2.61 o
   5   4   1     1593.06     1677.92     31.82 o
   6   4   1      122.57      119.47      6.45 o
  -5   5   1      203.76      205.20     20.01 o
  -4   5   1      454.03      430.70     19.50 o
  -3   5   1     1594.50     1594.10     43.31 o
  -2   5   1        0.95        3.37      2.94 o
  -1   5   1        6.77        6.83      2.55 o
   0   5   1     4132.60     4269.90     61.58 o
   1   5   1     1214.19     1269.75     20.04 o
   2   5   1       22.07       27.71      1.75 o
   3   5   1        4.53        7.45      1.71 o
   4   5   1      320.96      333.17     10.11 o
   5   5   1     1399.00     1413.43     28.53 o
   6   5   1      124.32      139.62      7.26 o
  -4   6   1      106.50      117.94     10.36 o
  -3   6   1     1603.39     1578.52     47.87 o
  -2   6   1     1573.95     1563.55     42.15 o
  -1   6   1      624.64      700.80     49.85 o
   0   6   1       23.95       23.18      1.77 o
   1   6   1     1253.57     1258.53     20.53 o
   2   6   1     2802.20     2638.44    133.66 o
   3   6   1       12.10       12.09      2.24 o
   4   6   1      319.05      334.02     12.10 o
   5   6   1       93.95       83.78      6.19 o
   6   6   1       71.87       82.46      5.76 o
  -3   7   1      482.28      488.37     49.45 o
  -2   7   1       10.47       12.45      5.11 o
  -1   7   1     2924.42     2917.59     68.83 o
   0   7   1     1626.27     1572.85     40.57 o
   1   7   1      901.09      929.97     16.89 o
   2   7   1      268.77      259.13      8.49 o
   3   7   1      272.08      259.99      9.13 o
   4   7   1     1781.56     1813.81     34.88 o
   5   7   1       44.72       53.94      4.52 o
   6   7   1      174.71      198.68      9.44 o
  -3   8   1       29.36       43.48      7.63 o
  -2   8   1      356.23      302.54     35.39 o
  -1   8   1     1096.25     1058.05     32.80 o
   0   8   1       19.43       24.13      7.74 o
   1   8   1     1242.91     1279.77     52.14 o
   2   8   1      682.75      700.25     17.00 o
   3   8   1     1323.03     1335.99     27.62 o
   4   8   1      208.00      237.48      9.66 o
   5   8   1       49.78       56.90      5.47 o
  -2   9   1      109.22      119.54     10.28 o
  -1   9   1       29.21       37.72      7.09 o
   0   9   1       93.31       97.59     12.12 o
   1   9   1      140.48      164.71     17.17 o
   2   9   1      218.69      224.73     11.37 o
   3   9   1     1610.92     1641.69     33.48 o
   4   9   1      660.15      679.10     18.95 o
   5   9   1      152.13      165.80      8.85 o
   0  10   1       76.85       95.61     13.45 o
   1  10   1       64.35       87.27     13.25 o
   2  10   1       94.40       78.19     12.44 o
   3  10   1       74.11       77.51      5.60 o
   4  10   1      198.45      208.66      9.91 o
  -4  -9   2        7.66        9.57      3.34 o
  -3  -9   2      269.40      288.69     11.40 o
  -2  -9   2       15.83       16.06      6.57 o
  -1  -9   2       17.84       13.87      5.97 o
   0  -9   2      104.21      108.60     13.69 o
  -5  -8   2        6.45       14.25      5.35 o
  -4  -8   2      569.39      572.92     16.85 o
  -3  -8   2        3.09        6.02      2.16 o
  -2  -8   2      382.72      422.01     13.04 o
  -1  -8   2      458.75      471.15     27.42 o
   0  -8   2      198.01      207.34     18.11 o
   1  -8   2        3.93        9.10      3.55 o
   2  -8   2      138.30      137.76     10.43 o
  -5  -7   2      144.14      137.70      9.69 o
  -4  -7   2      705.97      674.44     17.63 o
  -3  -7   2      249.84      249.34      9.30 o
  -2  -7   2     2290.20     2436.79     43.16 o
  -1  -7   2       59.46       66.49      4.19 o
   0  -7   2      287.17      312.45     13.87 o
   1  -7   2       79.51       87.75      7.42 o
   2  -7   2        7.32        9.74      3.87 o
   3  -7   2       13.52       20.43      5.11 o
  -6  -6   2        5.30        3.29      2.02 o
  -5  -6   2      149.24      147.70      7.40 o
  -4  -6   2       59.20       67.17      4.66 o
  -3  -6   2       10.50       18.16      2.70 o
  -2  -6   2      337.52      346.43     10.27 o
  -1  -6   2      567.29      592.13     15.46 o
   0  -6   2     3709.86     3822.37     84.00 o
   1  -6   2        9.94       12.53      3.47 o
   2  -6   2      643.64      627.30     22.94 o
   3  -6   2       99.39      119.69      9.77 o
  -6  -5   2      143.94      154.31      7.72 o
  -5  -5   2      733.17      694.00     17.52 o
  -4  -5   2      607.64      556.48     23.96 o
  -3  -5   2     1485.78     1478.29     27.64 o
  -2  -5   2      435.96      402.46     17.38 o
  -1  -5   2       18.48       25.80      2.14 o
   0  -5   2     1187.71     1158.80     33.81 o
   1  -5   2      568.88      583.60     24.98 o
   2  -5   2     2348.94     2358.79     69.34 o
   3  -5   2       83.70       72.81      8.95 o
   4  -5   2     1029.67      977.80     33.33 o
  -6  -4   2      923.14      910.95     21.68 o
  -5  -4   2      617.78      636.13     20.58 o
  -4  -4   2      538.01      505.89     12.84 o
  -3  -4   2      661.64      608.16     13.79 o
  -2  -4   2      214.49      216.61      7.05 o
  -1  -4   2     3211.54     3399.90     47.46 o
   0  -4   2       14.07       18.53      1.61 o
   1  -4   2      103.89      113.78      5.22 o
   2  -4   2       42.38       42.08      4.73 o
   3  -4   2      866.18      818.74     34.55 o
   4  -4   2     2515.74     2499.44     66.52 o
   5  -4   2       39.91       48.75      7.06 o
  -6  -3   2     1234.94     1241.29     26.38 o
  -5  -3   2      405.23      393.56     11.49 o
  -4  -3   2     1211.41     1191.08     23.00 o
  -2  -3   2     2226.51     2143.79     30.85 o
  -1  -3   2      362.27      365.99      7.25 o
   0  -3   2      114.94       93.80      4.33 o
   1  -3   2     3740.90     3926.66     54.22 o
   2  -3   2       45.54       50.42      4.77 o
   3  -3   2       21.81       25.78      4.65 o
   4  -3   2       47.10       41.63      5.61 o
   5  -3   2      174.45      189.71     26.44 o
  -6  -2   2      414.40      403.44     24.13 o
  -5  -2   2      372.27      386.72     13.83 o
  -4  -2   2      344.02      337.36      9.28 o
  -3  -2   2      342.54      324.17      6.85 o
  -2  -2   2    10244.70     9977.18    130.61 o
  -1  -2   2      762.71      708.51     11.47 o
   0  -2   2      149.31      268.47      5.53 o
   1  -2   2      214.81      245.66      5.77 o
   2  -2   2     4360.38     4371.32     59.80 o
   3  -2   2     2626.21     2622.34     59.75 o
   4  -2   2      145.80      141.04      8.89 o
   5  -2   2       12.89       22.24      4.88 o
  -6  -1   2       11.84       18.51      6.21 o
  -5  -1   2      135.36      142.69      7.57 o
  -4  -1   2      917.38      819.46     15.82 o
  -3  -1   2     1744.42     1812.14     26.67 o
  -2  -1   2       98.82       62.56      3.23 o
  -1  -1   2      164.33      178.24      3.96 o
   0  -1   2     7163.33     7321.18     95.57 o
   1  -1   2     1035.85     1030.05     16.09 o
   2  -1   2     1658.17     1704.64     25.04 o
   3  -1   2      181.37      160.91      6.53 o
   4  -1   2      851.52      858.81     25.36 o
   5  -1   2      575.18      585.55     21.35 o
   6  -1   2       90.39      101.33      8.85 o
  -6   0   2      471.06      472.14     27.52 o
  -5   0   2      216.21      175.80     14.14 o
  -4   0   2      393.41      378.73      8.40 o
  -3   0   2      271.92      253.22      6.04 o
  -2   0   2       26.03       47.71      2.00 o
  -1   0   2     4092.33     4362.03     57.74 o
   0   0   2     5239.06     5579.80     73.75 o
   1   0   2      165.55      176.15      4.05 o
   2   0   2      519.25      484.87      8.81 o
   3   0   2     1377.85     1414.84     21.75 o
   4   0   2     2194.45     2175.05     29.57 o
   5   0   2      186.64      196.35     10.65 o
   6   0   2      356.16      326.98     23.43 o
  -6   1   2     1386.64     1441.77     58.61 o
  -5   1   2        3.77        9.34      2.74 o
  -4   1   2     1218.80     1309.92     33.55 o
  -3   1   2      661.24      667.32     11.57 o
  -2   1   2      351.85      358.68      6.76 o
  -1   1   2      294.97      326.42      6.67 o
   0   1   2      743.35      771.01     11.82 o
   1   1   2     4949.57     5038.61     66.61 o
   2   1   2      248.19      198.10      4.65 o
   3   1   2       72.94       67.54      2.83 o
   4   1   2     2128.64     2059.33     44.87 o
   5   1   2      448.16      440.98     20.74 o
   6   1   2      240.93      228.18     18.03 o
  -6   2   2      109.25      122.28     14.69 o
  -5   2   2       12.50       17.90      4.07 o
  -4   2   2     1950.37     2034.38     49.28 o
  -3   2   2       31.03       36.81      3.85 o
  -2   2   2     3358.82     3381.23     45.81 o
  -1   2   2       83.56       81.54      2.36 o
   0   2   2      169.41      155.12      3.83 o
   1   2   2      189.42      202.32      4.34 o
   2   2   2       87.54       72.88      2.58 o
   3   2   2     1963.06     1948.12     28.65 o
   4   2   2     1529.52     1493.26     30.38 o
   5   2   2       53.09       54.12      3.73 o
   6   2   2      247.12      260.56     19.01 o
  -6   3   2       39.24       46.52      7.78 o
  -5   3   2       78.72       90.55     14.68 o
  -4   3   2      433.14      410.82     16.41 o
  -3   3   2       39.16       38.78      4.64 o
  -2   3   2     2134.35     2191.63     49.55 o
  -1   3   2      293.96      316.59      5.80 o
   0   3   2     1605.12     1557.21     22.43 o
   1   3   2       92.36      113.95      3.25 o
   2   3   2     2358.29     2558.49     36.00 o
   3   3   2      357.26      341.79      7.48 o
   4   3   2       37.04       36.54      2.88 o
   5   3   2      274.04      268.32      8.98 o
   6   3   2     1193.15     1242.10     28.48 o
  -5   4   2       21.49       38.55      6.91 o
  -4   4   2      161.99      155.20     10.16 o
  -3   4   2      174.31      198.52     10.49 o
  -2   4   2     1011.81     1009.03     40.06 o
  -1   4   2       23.54       23.28      1.84 o
   0   4   2      221.96      196.01      9.48 o
   1   4   2     1169.28     1311.56     19.95 o
   2   4   2     4305.23     4504.72     61.34 o
   3   4   2        3.50        4.32      1.08 o
   4   4   2       38.32       45.07      3.34 o
   5   4   2      114.55      122.64      6.02 o
   6   4   2      435.38      439.85     13.61 o
  -5   5   2      186.62      200.43     13.46 o
  -4   5   2     1177.94     1149.87     40.95 o
  -3   5   2       14.62       27.63     12.75 o
  -2   5   2      413.23      489.29     26.83 o
  -1   5   2      123.96      119.74      9.93 o
   0   5   2     1730.05     1890.49     27.73 o
   1   5   2        1.38        2.55      0.98 o
   2   5   2       28.96       22.18      1.80 o
   3   5   2      636.82      632.61     15.76 o
   4   5   2     1868.35     1903.84     34.43 o
   5   5   2        4.08        7.47      2.42 o
   6   5   2      125.38      129.29      7.10 o
  -4   6   2        4.63        8.97      3.81 o
  -3   6   2      492.90      524.94     21.43 o
  -2   6   2     1959.24     1986.13     50.64 o
  -1   6   2        1.53        0.99      2.04 o
   0   6   2      574.74      628.71     25.13 o
   1   6   2      188.10      187.54      5.42 o
   2   6   2      508.54      286.37     14.19 o
   3   6   2        3.45        7.54      1.86 o
   4   6   2      825.64      790.83     25.82 o
   5   6   2      121.67      119.18      6.50 o
   6   6   2      246.23      251.61     11.61 o
  -3   7   2        3.38        3.57      3.61 o
  -2   7   2        1.25        4.72      3.22 o
  -1   7   2      385.32      403.23     16.60 o
   0   7   2     1036.08     1060.23     30.03 o
   1   7   2      426.25      422.26      9.68 o
   2   7   2      593.43      588.33     14.26 o
   3   7   2      334.83      346.47     10.72 o
   4   7   2      448.26      466.74     13.65 o
   5   7   2       62.92       72.63      5.39 o
   6   7   2      279.57      323.84     12.51 o
  -3   8   2      350.97      348.58     18.51 o
  -2   8   2       71.23       89.65      9.23 o
  -1   8   2       37.51       43.19      6.01 o
   0   8   2        6.42        9.17      3.22 o
   1   8   2      318.49      348.68     22.43 o
   2   8   2      341.18      347.08     10.75 o
   3   8   2      727.19      720.25     17.89 o
   4   8   2      406.50      421.49     13.48 o
   5   8   2      232.01      230.93     10.23 o
  -2   9   2     1383.41     1361.52     46.89 o
  -1   9   2      189.40      189.18     12.20 o
   0   9   2      449.82      441.25     26.94 o
   1   9   2        3.00       10.08      5.77 o
   2   9   2       51.68       64.31      4.46 o
   3   9   2      254.47      270.27     10.14 o
   4   9   2      135.42      130.95      7.29 o
   5   9   2      574.58      549.99     17.07 o
  -1  10   2       49.06       58.39      9.53 o
   0  10   2     1273.99     1258.73     55.11 o
   1  10   2      137.77      113.97     14.63 o
   2  10   2      572.70      541.77     32.46 o
   3  10   2        9.53       18.62      4.13 o
   4  10   2       28.58       42.19      5.33 o
  -3  -9   3      159.26      148.23     13.70 o
  -2  -9   3      324.74      344.73     24.01 o
  -1  -9   3      430.09      493.18     29.64 o
  -4  -8   3       46.50       49.45      5.24 o
  -3  -8   3       39.83       49.26      7.01 o
  -2  -8   3        3.35        8.92      2.15 o
  -1  -8   3      269.56      293.45     20.76 o
   0  -8   3      117.73      116.81     13.33 o
   1  -8   3      533.54      552.35     29.71 o
  -5  -7   3      293.29      300.55     12.11 o
  -4  -7   3       72.82       78.43      5.61 o
  -3  -7   3      395.09      407.20     12.70 o
  -2  -7   3       31.77       34.58      4.16 o
  -1  -7   3       53.35       50.96      5.93 o
   0  -7   3      187.60      200.43     16.12 o
   1  -7   3      519.07      541.23     20.96 o
   2  -7   3      285.30      276.90     14.86 o
  -5  -6   3      164.82      171.50      8.18 o
  -4  -6   3      496.12      480.09     13.93 o
  -3  -6   3      574.08      552.57     15.84 o
  -2  -6   3        4.49        8.27      1.98 o
  -1  -6   3      493.12      496.79     12.87 o
   0  -6   3       60.33       75.87      6.26 o
   1  -6   3      273.49      257.04     12.62 o
   2  -6   3      463.64      430.27     18.43 o
   3  -6   3      168.15      170.22     11.76 o
  -6  -5   3        1.96        0.98      1.86 o
  -5  -5   3       58.58       60.90      4.66 o
  -4  -5   3      367.97      356.60     13.95 o
  -3  -5   3      836.52      824.10     18.25 o
  -2  -5   3      338.93      337.07      9.75 o
  -1  -5   3      658.18      612.18     12.20 o
   0  -5   3       74.41       86.80      5.99 o
   1  -5   3      489.45      488.38     17.45 o
   2  -5   3        6.37        5.24      2.81 o
   3  -5   3      183.59      169.27     12.63 o
   4  -5   3       36.77       40.46      9.31 o
  -6  -4   3      525.97      534.67     15.66 o
  -5  -4   3      579.92      521.52     14.43 o
  -4  -4   3      110.67       92.64      5.06 o
  -3  -4   3      597.58      603.58     14.10 o
  -2  -4   3      228.20      233.19      9.11 o
  -1  -4   3     1214.34     1184.50     19.33 o
   0  -4   3       10.43       11.00      1.60 o
   1  -4   3     1197.36     1188.29     20.19 o
   2  -4   3      253.11      247.80     12.57 o
   3  -4   3      350.75      333.63     15.27 o
   4  -4   3        6.25       10.65      4.07 o
  -6  -3   3       65.72       66.94      5.02 o
  -5  -3   3      382.92      367.43     11.29 o
  -4  -3   3     1386.86     1274.96     24.68 o
  -3  -3   3      142.45      125.74      5.26 o
  -2  -3   3        7.73        6.67      1.19 o
  -1  -3   3     3083.26     3190.84     44.61 o
   0  -3   3     1862.11     1947.74     28.79 o
   1  -3   3      916.20      915.63     17.46 o
   2  -3   3        1.43        3.01      2.19 o
   3  -3   3     1744.30     1706.51     44.23 o
   4  -3   3      100.53      111.03      8.94 o
   5  -3   3       39.97       58.25      8.51 o
  -6  -2   3      151.87      151.89     14.23 o
  -5  -2   3      120.69      126.39      6.04 o
  -4  -2   3      410.42      389.08     14.64 o
  -3  -2   3       20.13       21.30      3.77 o
  -2  -2   3     2127.27     2093.34     30.49 o
  -1  -2   3     1672.72     1691.23     24.73 o
   0  -2   3       61.44       66.43      3.71 o
   1  -2   3     2521.95     2790.71     39.88 o
   2  -2   3     1752.94     1776.62     27.63 o
   3  -2   3      711.51      686.95     21.68 o
   4  -2   3      224.32      209.23     11.52 o
   5  -2   3     1128.35     1087.42     36.74 o
  -6  -1   3       64.33       68.58      9.44 o
  -5  -1   3      867.96      910.42     19.58 o
  -4  -1   3      504.47      489.27     11.91 o
  -3  -1   3      363.90      364.83      9.36 o
  -2  -1   3      380.20      399.94      7.94 o
  -1  -1   3        1.54        7.51      1.07 o
   0  -1   3     3557.14     3700.75     50.09 o
   1  -1   3     1197.05     1278.05     19.95 o
   2  -1   3       56.79       54.15      2.73 o
   3  -1   3     1601.35     1571.93     24.68 o
   4  -1   3      627.16      594.50     20.20 o
   5  -1   3      447.87      437.06     18.23 o
   6  -1   3      202.15      193.62     12.44 o
  -6   0   3       18.16       21.45      6.88 o
  -5   0   3     1433.09     1395.13     51.02 o
  -4   0   3        0.49        2.14      1.02 o
  -3   0   3     5403.79     5310.05     71.89 o
  -2   0   3     1704.43     1838.97     26.64 o
  -1   0   3      196.29      171.41      4.11 o
   0   0   3      236.62      291.15      5.50 o
   1   0   3      192.42      196.65      4.79 o
   2   0   3      897.76      888.11     24.25 o
   3   0   3      600.14      592.13     12.67 o
   4   0   3      715.97      660.47     12.97 o
   5   0   3      479.04      486.32     18.43 o
   6   0   3      315.52      337.27     23.63 o
  -6   1   3       67.60       76.29     13.54 o
  -5   1   3      310.77      337.54     14.21 o
  -4   1   3      171.55      185.95      9.09 o
  -3   1   3     5467.72     5436.02     73.44 o
  -2   1   3       85.67       92.51      3.05 o
  -1   1   3     2214.51     1887.24     29.17 o
   0   1   3     3569.34     3821.82     59.83 o
   1   1   3     8481.12     8874.40    116.97 o
   2   1   3       47.92       48.48      2.28 o
   3   1   3       89.01       92.39      3.59 o
   4   1   3      544.13      524.82     19.71 o
   5   1   3      325.85      304.54     23.42 o
   6   1   3      403.07      424.25     26.43 o
  -6   2   3      115.49      133.78     15.74 o
  -5   2   3      151.83      161.07     10.02 o
  -4   2   3      280.79      279.14     12.24 o
  -3   2   3     1571.19     1595.04     24.01 o
  -2   2   3      598.20      633.28     10.78 o
  -1   2   3     4978.50     4901.56     78.33 o
   0   2   3       49.76       50.18      5.85 o
   1   2   3     8007.41     7606.07    100.19 o
   2   2   3     1785.08     1938.80     28.25 o
   3   2   3     2645.05     2575.08     37.16 o
   4   2   3      515.04      468.63     10.19 o
   5   2   3       61.38       68.29      4.35 o
   6   2   3      376.30      399.83     24.26 o
  -5   3   3     2374.54     2442.65     61.45 o
  -4   3   3       29.14       32.78      4.71 o
  -3   3   3      208.29      209.77     10.00 o
  -2   3   3     1570.19     1618.60     23.91 o
  -1   3   3      171.65      202.05      4.90 o
   0   3   3      236.43      238.16     10.10 o
   1   3   3       53.78       89.71      3.37 o
   2   3   3      172.19      184.72      4.87 o
   3   3   3    10278.58     9792.31    129.98 o
   4   3   3     1084.36     1053.83     18.42 o
   5   3   3      680.31      695.99     16.76 o
   6   3   3      179.21      171.24      9.49 o
  -5   4   3      716.88      692.04     26.10 o
  -4   4   3      112.70      109.17     19.84 o
  -3   4   3     3163.74     3371.24     76.15 o
  -2   4   3        6.69       19.55     12.07 o
  -1   4   3      301.80      275.86      6.74 o
   0   4   3     1479.94     1581.15     32.51 o
   1   4   3      432.20      499.11      9.60 o
   2   4   3       99.47       88.38      3.38 o
   3   4   3      700.16      657.29     12.47 o
   4   4   3      183.22      187.40      6.90 o
   5   4   3     2182.34     2207.82     40.03 o
   6   4   3      325.14      340.82     16.44 o
  -5   5   3        1.38        5.34      6.79 o
  -4   5   3       41.32       54.59      7.97 o
  -3   5   3     2110.66     2136.32     54.02 o
  -2   5   3      143.15      145.07      8.93 o
   0   5   3       12.48       12.55      1.57 o
   1   5   3     1761.22     1814.43     27.30 o
   2   5   3      371.56      375.35      8.81 o
   3   5   3       62.92       61.43      4.58 o
   4   5   3       33.89       38.90      3.64 o
   5   5   3       51.98       57.99      4.40 o
   6   5   3      136.88      141.82      7.46 o
  -4   6   3       57.36       62.49      8.35 o
  -3   6   3        7.66       12.65      3.98 o
  -2   6   3       55.15       66.76      6.64 o
  -1   6   3      430.12      428.68     16.38 o
   0   6   3        1.34        4.88      1.10 o
   1   6   3     6653.79     6488.23     87.88 o
   2   6   3      148.65      133.66      8.82 o
   3   6   3      344.69      342.73     10.15 o
   4   6   3       58.88       67.40      5.73 o
   5   6   3       90.35       96.57      9.23 o
   6   6   3        6.38        6.72      3.61 o
  -4   7   3      283.79      303.52     17.68 o
  -3   7   3      316.68      299.73     16.37 o
  -2   7   3      113.86      109.79     12.47 o
  -1   7   3       51.74       57.65      6.84 o
   0   7   3       10.14       13.19      3.24 o
   1   7   3      827.55      815.90     19.18 o
   2   7   3      222.51      208.89      7.47 o
   3   7   3     1867.20     1843.99     34.07 o
   4   7   3        2.41        4.06      1.75 o
   5   7   3     1570.64     1550.86     32.16 o
   6   7   3        5.65       12.08      3.24 o
  -3   8   3      195.27      200.96     19.10 o
  -2   8   3      555.55      557.60     23.11 o
  -1   8   3     1214.05     1306.59     37.89 o
   0   8   3       67.65       62.21      6.06 o
   1   8   3      173.16      156.31      8.16 o
   2   8   3       29.57       32.39      3.39 o
   3   8   3      649.13      584.05     16.53 o
   4   8   3      261.76      259.67     10.06 o
   5   8   3      802.74      776.97     20.90 o
  -2   9   3       59.51       70.28      8.35 o
  -1   9   3      420.17      395.96     18.27 o
   0   9   3      111.44      108.23     11.57 o
   1   9   3      412.48      432.58     26.47 o
   2   9   3      361.32      335.93     12.20 o
   3   9   3      359.49      343.40     14.32 o
   4   9   3       73.86       70.87      5.49 o
   5   9   3        1.63        5.73      2.72 o
  -1  10   3       17.98       28.99      6.17 o
   0  10   3        0.72       -0.17      4.56 o
   1  10   3      241.70      248.40     21.17 o
   2  10   3        2.95        6.19      5.30 o
   3  10   3      614.62      645.01     17.70 o
   4  10   3      138.95      154.99      8.36 o
   1  11   3       87.00      111.96     14.06 o
   2  11   3        2.56        8.53      5.71 o
  -3  -8   4      202.54      214.52      9.49 o
  -2  -8   4     1617.10     1583.63     32.52 o
  -1  -8   4      408.79      429.81     25.17 o
   0  -8   4       84.85       90.71     11.21 o
  -4  -7   4       43.52       40.63      4.66 o
  -3  -7   4      144.53      149.08      7.52 o
  -2  -7   4     1350.94     1334.25     27.86 o
  -1  -7   4       35.57       40.24      8.22 o
   0  -7   4     1142.89     1202.51     48.32 o
   1  -7   4      580.93      597.71     36.03 o
  -5  -6   4        4.25        3.93      2.06 o
  -4  -6   4       12.77       12.98      2.90 o
  -3  -6   4      103.44       98.92      5.75 o
  -2  -6   4        9.54       15.67      2.94 o
  -1  -6   4      188.69      195.96      7.74 o
   0  -6   4      670.68      679.77     22.14 o
   1  -6   4        2.36        7.78      2.88 o
   2  -6   4     1340.80     1211.23     35.87 o
  -5  -5   4        4.86        7.14      2.24 o
  -4  -5   4     1912.82     1843.37     35.09 o
  -3  -5   4       27.00       25.63      3.45 o
  -2  -5   4        3.34        4.45      1.74 o
  -1  -5   4        1.47        5.41      1.66 o
   0  -5   4       25.15       21.39      2.53 o
   1  -5   4      340.13      320.37     13.43 o
   2  -5   4      117.45      123.70      8.85 o
   3  -5   4       47.34       46.06      8.50 o
  -6  -4   4        0.69        5.72      2.29 o
  -5  -4   4       37.98       45.05      4.30 o
  -4  -4   4     1812.99     1768.45     33.13 o
  -3  -4   4        1.15        3.44      1.46 o
  -2  -4   4     2126.38     2051.87     35.63 o
  -1  -4   4      279.46      222.44      8.27 o
   0  -4   4     1100.55      970.53     38.97 o
   1  -4   4       82.60       83.99      5.14 o
   2  -4   4      330.58      317.69     13.91 o
   3  -4   4       33.58       45.33      6.10 o
   4  -4   4      271.19      233.89     19.78 o
  -6  -3   4      209.60      211.52      9.17 o
  -5  -3   4       83.74       89.88      5.44 o
  -4  -3   4       43.18       32.29      3.40 o
  -3  -3   4      528.21      480.49     12.13 o
  -2  -3   4     2857.89     2916.29     42.22 o
  -1  -3   4      127.48      112.60      8.57 o
   0  -3   4     3161.81     3113.54     44.50 o
   1  -3   4      289.62      275.87      9.46 o
   2  -3   4      792.16      740.14     33.55 o
   3  -3   4       28.48       32.94      6.12 o
   4  -3   4       67.47       63.24      9.88 o
  -6  -2   4      457.85      464.45     26.62 o
  -5  -2   4      171.29      182.54      7.58 o
  -4  -2   4      420.01      393.78     10.95 o
  -3  -2   4       57.52       63.37      3.73 o
  -2  -2   4      427.53      381.99     29.61 o
  -1  -2   4      297.21      314.38      7.07 o
   0  -2   4      343.17      322.98      7.25 o
   1  -2   4       34.18       36.47      2.39 o
   2  -2   4     4709.49     4460.89     63.39 o
   3  -2   4       38.87       37.21      4.92 o
   4  -2   4      130.33      119.15     12.40 o
   5  -2   4        5.66       13.58      5.06 o
  -6  -1   4       49.23       51.35     10.19 o
  -5  -1   4       10.45        9.06      2.29 o
  -4  -1   4     1295.62     1376.53     25.98 o
  -3  -1   4      562.39      543.32     10.84 o
  -2  -1   4     1695.31     1728.20     26.13 o
  -1  -1   4      128.75      148.27      4.69 o
   0  -1   4      678.61      740.35     12.63 o
   1  -1   4       41.77       46.43      2.88 o
   2  -1   4      529.18      514.13     11.02 o
   3  -1   4        0.61        5.30      1.40 o
   4  -1   4      991.52      937.92     28.03 o
   5  -1   4       22.60       41.04      9.12 o
  -6   0   4      143.73      157.50     14.91 o
  -5   0   4        2.86        6.52      3.72 o
  -4   0   4       21.30       26.70      3.06 o
  -3   0   4       16.85       20.17      3.10 o
  -2   0   4     2669.33     2769.31     41.38 o
  -1   0   4       28.39       34.23      1.98 o
   0   0   4     3586.51     3704.47     50.59 o
   1   0   4       42.18       43.82      2.97 o
   2   0   4      810.53      771.80     13.98 o
   3   0   4      168.33      165.84      5.52 o
   4   0   4       45.71       46.61      2.88 o
   5   0   4       20.67       36.29      6.57 o
   6   0   4      677.63      621.85     33.72 o
  -6   1   4     1015.52     1019.89     46.03 o
  -5   1   4       96.23       87.78     10.38 o
  -4   1   4       50.06       51.56      6.26 o
  -3   1   4       22.13       25.14      2.52 o
  -2   1   4      148.32      147.64      5.17 o
  -1   1   4      197.42      210.92      5.00 o
   0   1   4     5557.81     5945.64     92.07 o
   1   1   4       75.78       83.51      4.07 o
   2   1   4      940.15      860.44     14.92 o
   3   1   4        0.22        3.95      1.12 o
   4   1   4     1269.40     1183.22     20.54 o
   5   1   4       20.52       26.43      6.34 o
  -6   2   4      162.81      206.55     19.40 o
  -5   2   4        3.42        6.91      3.07 o
  -4   2   4     3174.33     3140.90     70.89 o
  -3   2   4       10.81       14.02      1.69 o
  -2   2   4       75.69       67.29      2.85 o
  -1   2   4        6.83       10.35      3.01 o
   0   2   4      686.24      721.69     12.14 o
   1   2   4        2.54        7.82      1.18 o
   2   2   4     1196.43     1210.10     29.05 o
   3   2   4      197.72      183.23      6.93 o
   4   2   4     1685.90     1638.62     26.66 o
   5   2   4        0.88        4.87      1.45 o
  -5   3   4       31.91       40.49      5.84 o
  -4   3   4      615.90      606.01     21.11 o
  -3   3   4       39.41       41.79      4.54 o
  -2   3   4     6568.91     6044.17     81.49 o
  -1   3   4        6.79        7.20      1.54 o
   0   3   4      383.84      376.09     10.85 o
   1   3   4      186.47      206.75      5.69 o
   2   3   4      666.50      704.74     12.69 o
   3   3   4      112.83      105.25      6.01 o
   4   3   4       30.92       33.83      3.46 o
   5   3   4      159.92      149.34      6.74 o
  -5   4   4      301.29      303.37     16.11 o
  -4   4   4       10.32       14.84      3.91 o
  -3   4   4       28.07       36.52      4.93 o
  -1   4   4      447.36      486.97      9.55 o
   0   4   4    11536.61    10965.93    144.45 o
   1   4   4        0.04        3.29      1.63 o
   2   4   4     1677.52     1709.94     26.37 o
   3   4   4       73.48       74.93      3.49 o
   4   4   4        7.71        6.97      2.71 o
   5   4   4       25.51       36.97      4.26 o
   6   4   4       79.16       81.16      8.64 o
  -5   5   4      218.02      218.77     14.22 o
  -4   5   4        0.68        6.18      3.36 o
  -3   5   4      985.57      941.67     29.28 o
  -2   5   4        7.88       14.33      3.53 o
  -1   5   4       40.93       58.02     11.79 o
   0   5   4      481.38      477.12     11.52 o
   1   5   4      601.71      597.60     11.61 o
   3   5   4       50.75       47.77      2.89 o
   4   5   4     1876.69     1796.53     33.23 o
   5   5   4        2.70        4.01      1.95 o
   6   5   4        0.82        5.95      2.43 o
  -4   6   4      317.72      336.41     17.96 o
  -3   6   4      615.35      602.15     23.28 o
  -2   6   4      780.60      764.89     25.51 o
  -1   6   4      683.59      773.06     24.26 o
   0   6   4      218.82      231.82      6.30 o
   1   6   4      121.80      121.03      5.08 o
   2   6   4      632.83      563.19     11.73 o
   3   6   4      742.09      698.04     16.15 o
   4   6   4     2094.46     2041.71     37.85 o
   5   6   4        2.21        4.66      2.03 o
   6   6   4     1020.33     1095.43     26.17 o
  -4   7   4      665.37      629.13     33.88 o
  -3   7   4      783.88      793.07     29.08 o
  -2   7   4     1054.55     1059.83     33.02 o
  -1   7   4      261.27      283.68     13.69 o
   0   7   4      617.55      571.74     19.48 o
   1   7   4      486.40      441.72     24.21 o
   2   7   4        4.57        6.37      1.76 o
   3   7   4      303.15      293.95      9.78 o
   4   7   4       47.95       46.74      4.33 o
   5   7   4      259.90      254.60     10.36 o
   6   7   4      516.23      509.95     17.31 o
  -3   8   4      193.01      204.21     14.07 o
  -2   8   4      230.12      236.70     14.02 o
  -1   8   4      732.99      696.99     24.44 o
   0   8   4     2555.16     2534.38     60.83 o
   1   8   4        8.33       12.25      2.13 o
   2   8   4      548.72      534.77     13.93 o
   3   8   4      424.35      418.96     22.53 o
   4   8   4       10.92       10.99      2.70 o
   5   8   4      165.35      147.02      7.96 o
  -2   9   4       94.53      103.12      9.53 o
  -1   9   4        8.57       13.00      4.51 o
   0   9   4      944.74      968.40     51.37 o
   1   9   4     1101.02     1132.84     47.45 o
   2   9   4     1183.02     1092.26     23.49 o
   3   9   4       50.44       51.42      4.29 o
   4   9   4      939.77      884.56     40.04 o
   5   9   4      217.01      212.53     10.11 o
  -1  10   4      735.16      699.81     29.56 o
   0  10   4      119.45      136.00     14.42 o
   1  10   4       14.05       19.74      7.09 o
   2  10   4      446.18      463.77     27.76 o
   3  10   4      500.16      460.09     19.17 o
   4  10   4      983.12      959.22     24.14 o
   1  11   4      848.49      931.18     45.37 o
   2  11   4      362.28      384.13     26.00 o
   3  11   4        5.85       14.48      5.77 o
  -4  -7   5        6.20        6.48      4.46 o
  -3  -7   5       45.18       50.15      4.94 o
  -2  -7   5       60.84       65.60      5.09 o
  -5  -6   5      544.05      535.72     28.48 o
  -4  -6   5       35.60       42.86      4.98 o
  -3  -6   5     2273.22     2236.24     41.58 o
  -2  -6   5       96.71       98.23      5.67 o
  -1  -6   5       90.92       90.24      5.36 o
   1  -6   5       65.87       69.80      9.37 o
   2  -6   5       60.77       66.22      9.96 o
  -5  -5   5       73.85       71.32     10.50 o
  -4  -5   5      152.03      134.25      6.90 o
  -3  -5   5     1635.05     1545.44     30.32 o
  -2  -5   5       64.11       73.90      4.61 o
  -1  -5   5     1839.35     1899.44     34.80 o
   0  -5   5       38.16       37.88      3.33 o
   1  -5   5      661.12      620.50     31.16 o
   2  -5   5        1.01        7.60      4.28 o
   3  -5   5      164.18      140.81     14.92 o
  -5  -4   5       21.95       30.27      4.12 o
  -4  -4   5      165.81      152.89      7.06 o
  -3  -4   5       33.11       33.11      3.64 o
  -2  -4   5        0.26        1.20      1.31 o
  -1  -4   5      858.98      842.76     23.23 o
   0  -4   5      176.35      169.79      5.85 o
   1  -4   5     2115.39     2156.92     39.74 o
   2  -4   5       41.23       40.48      7.15 o
   3  -4   5      773.65      700.79     36.77 o
  -6  -3   5      252.07      262.48     10.64 o
  -5  -3   5     1794.82     1823.06     35.38 o
  -4  -3   5      381.43      386.41     11.67 o
  -3  -3   5       31.65       33.31      3.41 o
  -2  -3   5      467.41      465.63     23.22 o
  -1  -3   5       73.97       76.39      3.55 o
   0  -3   5       14.60       14.91      1.98 o
   1  -3   5      282.73      281.62      9.40 o
   2  -3   5        1.52        6.48      3.35 o
   3  -3   5     1668.83     1465.14     59.86 o
   4  -3   5      218.87      197.80     17.98 o
  -6  -2   5      177.45      203.94     16.88 o
  -5  -2   5     1300.33     1326.18     27.39 o
  -4  -2   5     1044.31     1041.64     25.38 o
  -3  -2   5     1862.25     1815.73     35.48 o
  -2  -2   5      367.19      360.05     13.54 o
  -1  -2   5     1153.71     1150.78     19.14 o
   1  -2   5      802.69      611.65     50.99 o
   2  -2   5      289.32      271.17     11.63 o
   3  -2   5      135.17      118.17     12.05 o
   4  -2   5       29.48       27.86      8.15 o
  -6  -1   5      144.00      135.80     13.45 o
  -5  -1   5      425.00      414.75     12.70 o
  -4  -1   5      261.13      261.77      8.70 o
  -3  -1   5     1213.08     1188.69     20.17 o
  -2  -1   5     2898.66     2962.00     42.87 o
  -1  -1   5     6379.20     6317.77     85.22 o
   0  -1   5      781.08      836.62     16.57 o
   1  -1   5      240.91      228.49      8.23 o
   2  -1   5      290.84      273.12      9.33 o
   3  -1   5       84.13       87.32      5.26 o
   4  -1   5      289.10      268.07     19.06 o
   5  -1   5        8.68       14.02      5.56 o
  -6   0   5      435.19      439.94     26.69 o
  -5   0   5        8.15        7.99      4.09 o
  -4   0   5      310.29      309.33      9.30 o
  -3   0   5     1754.92     1480.73     45.60 o
  -2   0   5      143.92      157.42      5.95 o
  -1   0   5      562.54      557.74     10.55 o
   0   0   5     2704.31     2785.57     39.43 o
   1   0   5     5675.00     5816.85     92.40 o
   2   0   5       82.31       78.91      4.58 o
   3   0   5      592.27      570.38     30.77 o
   4   0   5      620.42      525.23     27.79 o
   5   0   5       20.43       25.50      6.79 o
  -6   1   5       92.30      103.23     12.74 o
  -5   1   5       74.42       93.39     10.55 o
  -4   1   5      589.53      570.31     12.20 o
  -3   1   5     1325.20     1297.97     21.37 o
  -2   1   5      699.51      651.78     12.15 o
  -1   1   5       26.44       38.27      2.57 o
   0   1   5       18.58       28.27      2.63 o
   1   1   5     3973.53     4103.29     66.93 o
   2   1   5     1191.46     1151.43     55.65 o
   3   1   5      562.51      599.42     15.28 o
   4   1   5        0.27        4.69      2.08 o
   5   1   5     1395.80     1344.41     55.19 o
  -6   2   5      118.42      105.21     13.29 o
  -5   2   5      763.18      798.84     36.98 o
  -4   2   5      327.86      320.18     13.55 o
  -3   2   5      145.87      152.94      5.70 o
  -2   2   5      213.55      210.75      5.75 o
  -1   2   5     2436.17     2605.28     40.70 o
   0   2   5     1244.36     1233.51     23.40 o
   1   2   5       38.74       30.45      2.82 o
   2   2   5      203.97      217.12      5.76 o
   3   2   5      530.06      543.19     14.17 o
   4   2   5      800.63      815.98     19.14 o
   5   2   5      625.51      642.87     16.86 o
  -5   3   5     1099.87     1071.73     33.43 o
  -4   3   5       53.68       53.44      5.59 o
  -3   3   5      493.91      481.25     26.69 o
  -2   3   5     1217.07     1173.37     19.33 o
  -1   3   5     2165.33     2157.77     32.00 o
   0   3   5      135.59      141.63      4.36 o
   1   3   5      450.61      435.01      8.70 o
   2   3   5     1052.27      955.10     71.34 o
   3   3   5      267.14      257.49      8.04 o
   4   3   5      202.20      203.66      8.02 o
   5   3   5      159.79      155.73      8.92 o
  -5   4   5      134.12      133.37     10.51 o
  -4   4   5       83.07       82.29      9.65 o
  -3   4   5     1529.52     1504.34     40.24 o
  -2   4   5       33.95       25.30      5.66 o
  -1   4   5     2504.24     2474.75     64.31 o
   0   4   5     1677.09     1747.15     26.82 o
   1   4   5       82.14       75.87      3.22 o
   2   4   5       63.42       67.55      3.15 o
   3   4   5     1669.62     1585.12     25.95 o
   4   4   5      611.90      582.32     15.38 o
   5   4   5        2.43        6.77      3.46 o
   6   4   5       80.39       85.35      7.69 o
  -5   5   5      111.28      115.55     10.19 o
  -4   5   5       33.94       45.30      7.19 o
  -3   5   5      393.14      411.10     17.27 o
  -2   5   5      162.47      160.73     10.51 o
  -1   5   5     1796.06     1774.06     27.55 o
   0   5   5        9.28       15.17      1.93 o
   1   5   5     1273.07     1266.57     21.07 o
   2   5   5      190.40      190.61     19.43 o
   3   5   5      356.43      344.52      8.85 o
   4   5   5        3.40        6.16      1.72 o
   5   5   5      121.62      114.13      8.09 o
   6   5   5      270.16      295.40     18.23 o
  -4   6   5        3.94       11.53      4.51 o
  -3   6   5      588.63      593.16     23.05 o
  -2   6   5      273.19      282.14     13.95 o
  -1   6   5      149.73      189.07     10.24 o
   0   6   5      200.09      209.03      6.17 o
   2   6   5       30.93       35.68      2.73 o
   3   6   5       24.32       28.64      3.39 o
   4   6   5        2.56        6.91      1.97 o
   5   6   5      391.16      403.94     24.01 o
   6   6   5       22.81       36.05      6.31 o
  -4   7   5      251.13      259.49     22.78 o
  -3   7   5      221.83      198.55     21.16 o
  -2   7   5       99.14      107.87     15.53 o
  -1   7   5      513.90      579.59     21.11 o
   0   7   5      163.39      168.16      9.30 o
   1   7   5     1079.11     1001.00     18.25 o
   2   7   5        5.41        9.23      1.81 o
   3   7   5      464.93      461.67     15.50 o
   4   7   5      211.48      194.13      8.47 o
   5   7   5      600.74      611.48     22.00 o
  -3   8   5      177.48      190.69     13.31 o
  -2   8   5      587.08      594.07     23.71 o
  -1   8   5      749.24      709.26     24.67 o
   0   8   5      113.39      115.17      8.21 o
   1   8   5       91.98      104.96      4.64 o
   2   8   5      140.27      119.37      5.90 o
   3   8   5      853.15      756.24     28.00 o
   4   8   5        1.11        3.90      2.07 o
   5   8   5      329.58      354.67     16.40 o
  -2   9   5       14.51       14.11      4.63 o
  -1   9   5      223.42      209.00     12.61 o
   0   9   5      789.46      768.00     26.05 o
   1   9   5      393.01      392.55     23.54 o
   2   9   5        0.02        2.25      1.68 o
   3   9   5      229.43      212.77      8.89 o
   4   9   5       79.83       84.86      5.89 o
   5   9   5       46.65       52.79      6.57 o
  -1  10   5      170.73      172.11     11.92 o
   0  10   5      120.99      106.59      8.82 o
   1  10   5      199.69      216.56     17.98 o
   2  10   5      790.50      897.32     40.33 o
   3  10   5      312.21      289.82     18.37 o
   4  10   5       26.26       39.36      4.62 o
   1  11   5      325.94      282.61     21.55 o
   2  11   5      132.32      154.20     15.00 o
  -2  -7   6      362.47      390.99     16.63 o
  -3  -6   6       72.09       72.48      7.49 o
  -2  -6   6      156.09      178.04     10.26 o
  -1  -6   6      102.80      122.41      8.21 o
   1  -6   6      114.31       96.93     11.96 o
  -4  -5   6      397.21      390.52     12.93 o
  -3  -5   6      120.31      110.87      7.80 o
  -2  -5   6       43.09       46.71      5.62 o
  -1  -5   6      316.49      346.56     14.06 o
   0  -5   6      171.20      157.63      7.45 o
   1  -5   6      156.29      155.39     14.50 o
   2  -5   6      358.38      313.03     22.61 o
  -5  -4   6        4.88        9.74      2.46 o
  -4  -4   6      772.92      747.23     18.68 o
  -3  -4   6       13.34       18.48      3.03 o
  -2  -4   6      166.26      173.82     15.88 o
  -1  -4   6      159.21      179.26      7.52 o
   0  -4   6      230.48      217.97      8.67 o
   1  -4   6       58.17       68.96      9.10 o
   2  -4   6       16.88       12.61      5.07 o
   3  -4   6        7.25        6.00      4.42 o
  -5  -3   6       31.59       33.46      4.36 o
  -4  -3   6      358.44      347.10     11.29 o
  -3  -3   6      306.26      294.55      9.56 o
  -2  -3   6     1151.01     1214.38     31.94 o
  -1  -3   6      611.94      601.52     24.53 o
   0  -3   6      390.63      367.93     12.58 o
   1  -3   6        1.41        6.28      1.78 o
   2  -3   6       74.81       86.31     10.42 o
   3  -3   6        1.58        3.08      3.96 o
  -5  -2   6      105.63      111.63      6.28 o
  -4  -2   6      267.68      278.88      9.64 o
  -3  -2   6       62.41       61.63      4.04 o
  -2  -2   6      177.19      183.29      6.04 o
  -1  -2   6      228.38      236.37      8.35 o
   0  -2   6     1702.24     1767.27     33.35 o
   1  -2   6       80.79       79.32      6.85 o
   2  -2   6      620.53      599.26     16.41 o
   3  -2   6       70.30       69.40      9.52 o
   4  -2   6      123.65      100.26     12.63 o
  -6  -1   6      231.70      231.39     17.97 o
  -5  -1   6       69.58       75.62      5.85 o
  -4  -1   6      253.72      248.67     14.87 o
  -3  -1   6     1582.85     1621.33     30.02 o
  -2  -1   6      313.21      328.72      8.37 o
  -1  -1   6      190.11      174.64     14.86 o
   0  -1   6       15.62       19.90      2.76 o
   1  -1   6      213.73      223.24      8.54 o
   2  -1   6     2350.62     2441.09     45.35 o
   3  -1   6        0.31        5.29      1.96 o
   4  -1   6      357.56      331.83     22.82 o
  -6   0   6     1086.97     1166.38     49.75 o
  -5   0   6      471.60      525.71     26.96 o
  -4   0   6       92.18      105.15      6.14 o
  -3   0   6      204.16      202.91      6.40 o
  -2   0   6      623.44      627.04     12.51 o
  -1   0   6     1934.31     1975.47     35.80 o
   0   0   6       51.27       56.31      3.84 o
   1   0   6      214.90      200.91      7.76 o
   2   0   6      135.70      150.45      7.21 o
   3   0   6      797.05      784.14     20.70 o
   4   0   6      809.45      751.45     26.74 o
   5   0   6        1.13        3.77      3.17 o
  -5   1   6      259.73      248.97     17.77 o
  -4   1   6     1585.73     1520.21     25.74 o
  -3   1   6     1079.44     1052.45     18.69 o
  -2   1   6      456.40      444.63     15.48 o
  -1   1   6       74.41       46.08     15.08 o
   1   1   6     2859.02     2800.14     48.67 o
   2   1   6        2.19        6.92      2.03 o
   3   1   6       80.72       76.87      5.23 o
   4   1   6      236.07      253.34     11.99 o
   5   1   6      165.93      180.39     16.95 o
  -5   2   6      415.55      460.73     26.14 o
  -4   2   6     1077.20     1098.34     31.18 o
  -3   2   6      444.02      432.14      9.99 o
  -2   2   6     3541.99     3441.61     80.53 o
  -1   2   6      602.95      572.43     12.26 o
   0   2   6      445.57      447.88     11.85 o
   1   2   6      131.11      139.23      6.23 o
   2   2   6      405.01      421.79     16.11 o
   3   2   6     1911.53     1960.95     37.83 o
   4   2   6       67.03       78.52      5.38 o
   5   2   6       90.69       90.24      5.98 o
  -5   3   6      167.07      178.46     14.25 o
  -4   3   6      128.05      112.86      8.25 o
  -3   3   6      612.84      586.75     19.54 o
  -2   3   6      553.86      560.69     11.66 o
  -1   3   6        2.94        8.69      1.53 o
   1   3   6     1619.99     1562.68     53.84 o
   2   3   6      888.49      910.24     20.40 o
   3   3   6        6.75       10.28      2.38 o
   4   3   6      334.61      357.56     18.38 o
   5   3   6      206.07      216.37     11.55 o
  -5   4   6       34.06       46.91      7.25 o
  -4   4   6      131.38      137.85      9.59 o
  -3   4   6      122.43      117.30      8.51 o
  -2   4   6      365.07      318.86     10.32 o
  -1   4   6     1519.16     1519.00     24.94 o
   0   4   6     2045.64     2063.73     31.17 o
   1   4   6       75.90       71.69      6.51 o
   2   4   6      831.34      827.06     19.12 o
   3   4   6      933.09      921.01     21.29 o
   4   4   6     1216.25     1228.91     26.81 o
   5   4   6      238.26      236.41     17.79 o
   6   4   6      254.32      293.34     15.53 o
  -4   5   6      824.86      773.93     27.69 o
  -3   5   6       47.44       46.99      6.17 o
  -2   5   6      473.82      463.77     17.60 o
  -1   5   6        3.63        5.99      2.27 o
   0   5   6      465.73      470.01     10.30 o
   1   5   6     2900.17     2983.25     51.29 o
   2   5   6      688.11      657.54     16.35 o
   3   5   6       26.82       37.10      5.87 o
   4   5   6      683.42      749.44     50.74 o
   5   5   6      225.55      245.48     21.35 o
   6   5   6      718.90      874.88     29.82 o
  -4   6   6      687.40      714.54     27.88 o
  -3   6   6       78.52       73.29      7.55 o
  -2   6   6     3912.39     3826.24    140.08 o
  -1   6   6      235.00      232.55     17.74 o
   0   6   6       12.77       18.57      2.43 o
   1   6   6       30.62       35.67      2.59 o
   2   6   6       26.65       31.40      3.49 o
   3   6   6      989.75      961.28     22.03 o
   4   6   6      133.61      117.00      8.34 o
   5   6   6      237.54      206.15     11.97 o
  -3   7   6        1.61       12.75      6.66 o
  -2   7   6     1134.36     1154.93     35.26 o
  -1   7   6       38.09       47.46      5.53 o
   0   7   6     2486.78     2401.66     56.63 o
   1   7   6      108.67       96.49      5.12 o
   2   7   6      551.89      576.51     15.16 o
   3   7   6        0.18        5.56      2.27 o
   4   7   6      151.34      137.95      8.96 o
   5   7   6      224.67      237.89     17.23 o
  -3   8   6        2.25        7.95      3.71 o
  -2   8   6       13.96       18.91      4.93 o
  -1   8   6        4.24        3.21      2.69 o
   0   8   6      862.22      826.08     25.93 o
   1   8   6        1.11        3.88      1.48 o
   2   8   6     1853.14     1800.28     36.99 o
   3   8   6       37.52       46.59      5.37 o
   4   8   6      354.51      368.77     18.22 o
   5   8   6       13.78       23.14      5.64 o
  -2   9   6        7.17       12.33      3.90 o
  -1   9   6       84.02       86.18      7.83 o
   0   9   6      100.44      107.15      8.38 o
   1   9   6       12.96       20.12      4.14 o
   2   9   6       11.53       13.57      2.45 o
   3   9   6       94.15       87.35      9.85 o
   4   9   6     1691.33     1592.41     41.18 o
  -1  10   6       85.88       94.10      8.61 o
   0  10   6      232.30      215.89     12.58 o
   1  10   6        1.93       13.15      4.85 o
   2  10   6       26.80       39.33      7.80 o
   3  10   6       42.81       45.88      5.53 o
   4  10   6      215.40      209.59     11.89 o
   1  11   6      282.90      301.68     21.18 o
  -2  -6   7       88.18       91.80     21.92 o
  -1  -6   7      362.50      379.56     16.12 o
  -3  -5   7       12.26       15.88      4.62 o
  -2  -5   7      650.58      692.84     29.58 o
  -1  -5   7      279.56      310.96     14.69 o
   0  -5   7        9.81       15.28      5.03 o
   1  -5   7      602.71      581.19     33.41 o
  -4  -4   7       10.49       14.61      3.49 o
  -3  -4   7       22.59       21.75      4.95 o
  -2  -4   7       48.66       48.88      5.96 o
  -1  -4   7       44.25       46.05      6.10 o
   0  -4   7      605.55      620.99     17.21 o
   1  -4   7      612.61      617.00     33.90 o
   2  -4   7        3.95        6.96      5.40 o
  -5  -3   7      940.41      906.72     27.56 o
  -4  -3   7       34.04       40.29      5.79 o
  -3  -3   7      859.55      873.25     25.45 o
  -2  -3   7       24.81       21.47      6.24 o
  -1  -3   7       54.59       56.19      4.40 o
   0  -3   7       57.74       54.38      4.42 o
   1  -3   7        1.14        5.28      3.00 o
   2  -3   7      694.30      588.78     33.91 o
   3  -3   7      236.64      218.65     14.05 o
  -5  -2   7      146.37      157.06      9.67 o
  -4  -2   7      135.03      135.70      8.59 o
  -3  -2   7      460.19      464.87     16.53 o
  -2  -2   7       48.34       45.17      3.88 o
  -1  -2   7     2537.47     2616.59     52.48 o
   0  -2   7       53.66       55.06      4.42 o
   1  -2   7       67.78       69.86      5.24 o
   2  -2   7       90.55      103.07      6.68 o
   3  -2   7       50.47       57.53     12.49 o
  -5  -1   7       37.41       46.96      5.56 o
  -4  -1   7       11.56       10.31      4.31 o
  -3  -1   7       30.25       31.00      4.60 o
  -2  -1   7      154.66      171.43      7.51 o
  -1  -1   7     1775.21     1812.50     64.25 o
   0  -1   7        1.86        6.24      2.10 o
   1  -1   7     1005.30     1093.23     26.55 o
   2  -1   7      288.26      275.30     10.94 o
   3  -1   7      661.88      701.89     37.63 o
   4  -1   7       13.65       13.61      6.10 o
  -5   0   7      284.17      255.94     17.89 o
  -4   0   7        5.74        8.70      2.83 o
  -3   0   7      472.10      454.93     13.08 o
  -2   0   7       57.72       58.97      4.23 o
  -1   0   7      144.49      134.19      8.74 o
   0   0   7        3.51        7.70      5.39 o
   1   0   7     1784.12     1831.32     35.61 o
   2   0   7       16.16       18.21      3.50 o
   3   0   7      881.95      895.33     32.79 o
   4   0   7       88.30       88.60     12.45 o
  -5   1   7      257.92      272.39     18.82 o
  -4   1   7      151.70      155.99      6.83 o
  -3   1   7      964.78      964.34     21.32 o
  -2   1   7       65.23       58.99      4.12 o
  -1   1   7      255.87      244.78     10.22 o
   0   1   7       28.83       30.95      3.50 o
   1   1   7      124.35      126.06      6.40 o
   2   1   7        1.67        4.35      2.01 o
   3   1   7      600.82      607.52     17.46 o
   4   1   7       11.87       16.95      3.68 o
   5   1   7      717.92      701.14     38.91 o
  -5   2   7       77.58       89.58     10.91 o
  -4   2   7       99.80      105.64      8.46 o
  -3   2   7      212.28      206.03      8.64 o
  -2   2   7       28.88       36.38      3.20 o
  -1   2   7      761.25      736.61     17.38 o
   0   2   7      323.92      298.17      9.77 o
   1   2   7     1502.85     1487.28     29.85 o
   2   2   7      202.11      191.70      8.28 o
   3   2   7        3.98        7.63      2.36 o
   4   2   7       51.68       59.71      5.39 o
   5   2   7      741.70      726.73     38.39 o
  -5   3   7      465.61      471.62     27.46 o
  -4   3   7      100.46      110.13      8.16 o
  -3   3   7       41.00       39.78      4.59 o
  -2   3   7       16.15       17.35      4.55 o
  -1   3   7      195.33      174.47      7.78 o
   0   3   7      444.21      421.29     17.23 o
   1   3   7      849.57      863.60     19.88 o
   2   3   7       35.91       34.98      4.28 o
   3   3   7      933.39      977.31     23.42 o
   4   3   7       48.92       52.58      5.76 o
   5   3   7       68.39       75.08     14.02 o
  -5   4   7     1017.15      998.00     33.34 o
  -4   4   7        0.43        6.81      3.11 o
  -3   4   7      957.43      946.29     28.62 o
  -2   4   7       24.56       31.09      3.64 o
  -1   4   7      423.94      393.52     11.24 o
   0   4   7       29.02       30.46      8.20 o
   1   4   7       71.77       70.85      4.65 o
   2   4   7      273.22      251.58      9.58 o
   3   4   7     1782.29     1803.15     36.40 o
   4   4   7       83.65       97.45      7.02 o
   5   4   7      106.00      112.52      9.25 o
  -4   5   7       16.77       24.96      6.08 o
  -3   5   7     1037.24     1066.34     32.58 o
  -2   5   7      204.05      198.25     15.00 o
  -1   5   7     2082.79     2008.75     36.66 o
   0   5   7      294.30      310.44     12.10 o
   1   5   7      369.20      400.33     12.11 o
   2   5   7       17.84       26.15      3.71 o
   3   5   7       85.46       91.87     12.68 o
   4   5   7       21.27       22.61      4.96 o
   5   5   7      171.63      189.03     11.98 o
  -4   6   7      145.49      135.27     10.84 o
  -3   6   7       70.02       77.64      7.85 o
  -2   6   7        0.06        7.29      3.85 o
  -1   6   7      229.01      254.54     19.22 o
   0   6   7       98.73      102.62      5.43 o
   1   6   7     4082.03     4318.13     72.71 o
   2   6   7      104.07      107.15      6.17 o
   3   6   7      241.54      255.51     14.40 o
   4   6   7      240.25      219.14     12.33 o
   5   6   7      193.66      185.18     12.04 o
  -3   7   7        2.88        1.63      3.12 o
  -2   7   7      380.11      375.13     17.03 o
  -1   7   7       32.52       41.98      9.54 o
   0   7   7       41.62       46.95      8.11 o
   1   7   7       45.06       49.47      3.97 o
   2   7   7       21.25       25.83      3.65 o
   3   7   7     2172.80     2239.31     51.12 o
   4   7   7       91.30      101.57      8.03 o
   5   7   7      801.34      746.22     41.68 o
  -3   8   7     1377.33     1363.44     57.02 o
  -2   8   7        5.69       18.94      4.35 o
  -1   8   7       68.40       63.02     10.23 o
   0   8   7      863.95      868.45     41.52 o
   1   8   7       74.51       76.78      5.95 o
   2   8   7        1.10        9.34      2.41 o
   3   8   7       13.81       24.36      4.62 o
   4   8   7      108.50      121.97      9.78 o
  -2   9   7      221.89      206.32     12.97 o
  -1   9   7     1096.70     1161.00     55.10 o
   0   9   7        0.76        1.59      3.44 o
   1   9   7      267.61      258.96     19.20 o
   2   9   7      240.30      255.23     15.39 o
   3   9   7        9.68       12.53      3.54 o
   4   9   7       37.25       34.26      5.98 o
   0  10   7      309.70      283.47     22.25 o
   3  10   7      416.54      389.54     16.16 o
  -2  -5   8       76.11       80.29      9.91 o
  -1  -5   8      119.79      130.75      9.24 o
  -3  -4   8      142.74      146.85     10.59 o
  -2  -4   8     1413.71     1437.50     37.91 o
  -1  -4   8      142.10      148.97      9.83 o
   0  -4   8      155.10      175.24     12.87 o
   1  -4   8      103.59       84.09     11.78 o
  -4  -3   8        0.58        3.67      2.35 o
  -3  -3   8        6.73       12.74      5.26 o
  -2  -3   8      400.37      391.33     25.24 o
  -1  -3   8        4.89        9.44      2.73 o
   0  -3   8     2393.46     2400.56     46.24 o
   1  -3   8      423.73      454.65     17.12 o
   2  -3   8       80.71       99.98     13.76 o
  -4  -2   8        2.56        2.19      2.32 o
  -3  -2   8      184.28      169.58      9.83 o
  -2  -2   8      107.23      115.37      8.30 o
  -1  -2   8      140.75      152.57      7.66 o
   0  -2   8      608.43      611.20     17.13 o
   1  -2   8       70.75       71.50      6.54 o
   2  -2   8     1382.31     1474.40     33.10 o
   3  -2   8       51.98       60.36     10.93 o
  -5  -1   8       25.29       22.25      7.73 o
  -4  -1   8     1229.88     1276.82     33.67 o
  -3  -1   8        6.99       15.84      3.77 o
  -2  -1   8       38.02       44.49      4.28 o
  -1  -1   8       48.35       50.32      4.42 o
   0  -1   8      144.82      145.21      7.43 o
   1  -1   8      194.86      199.00      9.05 o
   2  -1   8      328.25      346.06     13.05 o
   3  -1   8       11.68       25.24      8.12 o
  -4   0   8      769.21      776.10     23.57 o
  -3   0   8       23.02       27.52      4.51 o
  -2   0   8     2987.73     3095.02     55.54 o
  -1   0   8      177.89      175.63      7.87 o
   0   0   8      272.15      250.61      9.87 o
   1   0   8      227.00      215.41      9.33 o
   2   0   8      159.21      157.85      8.28 o
   3   0   8       18.29       28.86      4.52 o
   4   0   8       26.27       31.75      9.41 o
  -4   1   8       72.70       78.99      6.26 o
  -3   1   8      194.66      189.30      8.25 o
  -2   1   8     1556.29     1588.72     32.11 o
  -1   1   8      360.15      332.14     11.17 o
   0   1   8     3268.61     3053.51     54.56 o
   1   1   8       13.41       20.68      3.52 o
   2   1   8      774.15      765.69     20.17 o
   3   1   8        0.59        3.12      2.16 o
   4   1   8      183.70      192.58      9.92 o
  -3   2   8      350.58      347.17     11.46 o
  -2   2   8       55.28       53.09      5.00 o
  -1   2   8       31.46       30.42      3.76 o
   0   2   8      307.92      293.21     10.37 o
   1   2   8      990.16      960.61     34.46 o
   2   2   8     3968.04     4061.99     70.57 o
   3   2   8        9.04       13.02      3.26 o
   4   2   8      427.93      452.70     21.03 o
  -4   3   8     1158.06     1131.74     51.80 o
  -3   3   8      350.54      354.37     23.77 o
  -2   3   8       21.60       23.16      3.14 o
  -1   3   8      715.14      623.74     18.92 o
   0   3   8      441.34      383.12     11.96 o
   1   3   8      125.58      130.52     11.20 o
   2   3   8       40.59       50.83      4.81 o
   3   3   8      179.08      185.08      9.06 o
   4   3   8     2041.21     2044.19     42.75 o
   5   3   8       44.49       48.25      6.11 o
  -4   4   8      375.62      362.53     25.93 o
  -3   4   8      143.96      144.70     14.86 o
  -2   4   8      513.60      495.35     13.96 o
  -1   4   8      144.40      138.27      6.55 o
   0   4   8      698.54      720.20     18.17 o
   1   4   8      437.66      447.49     13.87 o
   2   4   8       15.90       21.43      3.57 o
   3   4   8        1.65        1.92      2.09 o
   4   4   8       90.77      101.62     11.10 o
   5   4   8      137.63      159.62     11.37 o
  -4   5   8       63.05       63.22     10.78 o
  -3   5   8      114.70      127.82     14.63 o
  -2   5   8      529.37      515.58     30.51 o
  -1   5   8      270.77      256.77     11.88 o
   0   5   8     1085.04     1107.45     26.35 o
   1   5   8       48.90       42.40      4.38 o
   2   5   8      451.19      438.65     13.96 o
   3   5   8      121.07      138.77      7.77 o
   4   5   8       77.01       86.53      6.54 o
   5   5   8       46.20       69.15      9.37 o
  -3   6   8      276.64      260.39     22.25 o
  -2   6   8      458.10      443.54     28.65 o
  -1   6   8       56.68       52.85      9.03 o
   0   6   8      196.45      224.77      8.82 o
   1   6   8      357.69      352.29     11.83 o
   2   6   8     1156.82     1183.99     26.85 o
   3   6   8        7.13       14.17      3.31 o
   4   6   8      370.81      330.15     15.94 o
   5   6   8      157.13      185.37     12.32 o
  -3   7   8       70.81       82.57     12.75 o
  -2   7   8      817.29      824.72     43.37 o
  -1   7   8       95.88       78.89     11.26 o
   0   7   8      104.75      103.96      5.91 o
   1   7   8        1.17        5.59      1.87 o
   2   7   8      811.88      834.49     26.35 o
   3   7   8      419.23      412.35     13.98 o
   4   7   8       88.42       88.09      7.94 o
  -2   8   8       23.87       37.04     10.21 o
  -1   8   8        3.63       10.11      5.11 o
   0   8   8      901.60      853.04     42.24 o
   1   8   8      136.40      143.20      9.37 o
   2   8   8      600.81      592.66     16.80 o
   3   8   8        7.25        6.94      3.00 o
   4   8   8       88.58      100.03      8.34 o
  -1   9   8        7.27        6.88      5.06 o
   0   9   8      385.19      375.29     25.75 o
   1   9   8      189.48      189.09     16.94 o
   2   9   8      215.01      198.74     10.64 o
   3   9   8      124.65      112.40      8.50 o
   0  10   8       37.71       35.60      8.99 o
   3  10   8      101.61      103.77     11.16 o
  -1  -4   9      303.80      308.68     21.93 o
  -2  -3   9      130.84      119.45      9.35 o
  -1  -3   9       13.08       22.79      5.30 o
   0  -3   9       17.78       19.52      3.67 o
   1  -3   9      378.47      375.25     14.08 o
  -3  -2   9      493.84      481.42     18.86 o
  -2  -2   9       13.69       15.03      4.78 o
  -1  -2   9      468.09      469.59     15.42 o
   0  -2   9        8.56       14.02      4.43 o
   1  -2   9       12.87       16.41      3.38 o
   2  -2   9       71.04       77.70     12.27 o
  -4  -1   9      266.58      250.11     23.94 o
  -3  -1   9      426.20      431.83     17.42 o
  -2  -1   9        6.37        8.23      2.27 o
  -1  -1   9     1153.52     1156.21     27.34 o
   0  -1   9        0.93        3.10      2.40 o
   1  -1   9      257.08      270.14     11.44 o
   2  -1   9        9.67       17.02      3.98 o
  -4   0   9        2.64        4.85      2.35 o
  -3   0   9        2.53        7.61      2.61 o
  -2   0   9        7.14       13.17      3.31 o
  -1   0   9      517.23      471.86     14.80 o
   0   0   9      127.22      127.34      7.46 o
   1   0   9      705.08      691.82     19.49 o
   2   0   9       29.87       36.24      5.14 o
   3   0   9      519.97      528.97     29.08 o
  -4   1   9      330.25      335.23     14.36 o
  -3   1   9      297.77      305.96     16.93 o
  -2   1   9      138.04      136.37      7.34 o
  -1   1   9        6.05       10.36      3.04 o
   0   1   9       30.23       35.84      4.72 o
   1   1   9      213.82      210.49      9.61 o
   2   1   9        1.20        4.16      2.50 o
   3   1   9      531.43      497.37     17.09 o
  -3   2   9     1109.68     1214.95     27.58 o
  -2   2   9       18.47       23.46      4.14 o
  -1   2   9      230.09      222.73      9.43 o
   0   2   9      600.52      553.51     16.07 o
   1   2   9       36.01       44.99      6.39 o
   2   2   9        0.16        4.17      2.26 o
   3   2   9       45.86       57.71      6.66 o
   4   2   9        1.17        1.57      3.54 o
  -4   3   9       54.14       59.45      9.50 o
  -3   3   9      730.91      731.99     38.97 o
  -2   3   9     1458.15     1345.18     29.22 o
  -1   3   9     1494.84     1465.35     31.02 o
   0   3   9      150.31      139.33      7.26 o
   1   3   9      426.95      420.24     13.81 o
   2   3   9      222.67      203.12      9.60 o
   3   3   9        8.66       15.31      3.83 o
   4   3   9      113.85      115.64      8.03 o
  -4   4   9      231.51      246.47     21.13 o
  -3   4   9      210.78      192.47     18.00 o
  -2   4   9       61.05       63.95      5.17 o
  -1   4   9     1267.36     1189.55     26.28 o
   0   4   9     1320.62     1291.04     28.34 o
   1   4   9      866.46      865.58     21.48 o
   2   4   9        2.14        1.95      1.85 o
   3   4   9      781.78      794.63     30.99 o
   4   4   9      475.77      463.58     16.76 o
  -3   5   9      130.77      137.84     15.67 o
  -2   5   9      880.36      893.97     44.38 o
  -1   5   9       44.15       47.50      4.24 o
   0   5   9      149.36      146.64     13.22 o
   1   5   9     1097.50     1072.90     25.04 o
   2   5   9      514.56      530.29     16.51 o
   3   5   9      591.86      571.29     18.04 o
   4   5   9       72.68       78.26      7.49 o
  -3   6   9        3.28       17.75      7.15 o
  -2   6   9      300.87      306.43     23.84 o
  -1   6   9      279.65      271.19     21.45 o
   0   6   9      481.92      507.55     14.96 o
   1   6   9       23.66       24.37      3.82 o
   2   6   9      140.49      161.85      8.42 o
   3   6   9      439.44      478.31     16.04 o
   4   6   9      720.63      732.52     43.22 o
  -2   7   9      664.76      590.52     35.83 o
  -1   7   9      243.32      257.08     21.11 o
   0   7   9       54.25       62.09      4.90 o
   1   7   9       59.64       67.73      5.18 o
   2   7   9      635.70      660.48     18.77 o
   3   7   9       21.81       35.80      4.98 o
   4   7   9      154.78      173.50     15.58 o
  -1   8   9     1034.28     1029.09     50.41 o
   0   8   9      319.05      292.20     22.69 o
   1   8   9      267.42      277.01     10.90 o
   2   8   9      108.51      116.57     11.62 o
   3   8   9       21.14       24.15      4.86 o
   0   9   9       15.77       11.12      5.79 o
   1   9   9     1375.61     1358.67     59.49 o
   2   9   9      319.24      326.65     14.79 o
   3   9   9      205.54      229.73     12.75 o
  -1  -2  10      217.72      206.19     12.55 o
   0  -2  10       35.57       52.68      5.77 o
  -3  -1  10       36.99       46.02      9.79 o
  -2  -1  10      425.26      425.28     22.29 o
  -1  -1  10      315.22      270.87     11.94 o
   0  -1  10      111.50      116.15      7.88 o
   1  -1  10       28.24       32.43      4.97 o
  -3   0  10      155.19      172.97     10.68 o
  -2   0  10      394.11      435.45     15.29 o
  -1   0  10       79.81       79.66      6.00 o
   0   0  10      571.75      552.96     17.74 o
   1   0  10       49.69       55.67      6.59 o
   2   0  10       94.34       99.13      7.27 o
  -3   1  10        2.03        1.48      2.44 o
  -2   1  10      439.36      459.93     23.31 o
  -1   1  10      342.09      336.15     12.87 o
   0   1  10       65.33       62.91      5.76 o
   1   1  10        1.04        4.93      2.98 o
   2   1  10      740.37      720.25     21.08 o
   3   1  10      169.22      179.78     17.14 o
  -3   2  10       15.78       26.17      5.04 o
  -2   2  10       14.90       12.61      2.96 o
  -1   2  10        7.43       11.23      2.60 o
   0   2  10       64.63       68.83      5.48 o
   1   2  10      281.77      268.43     11.77 o
   2   2  10      308.74      319.83     13.07 o
   3   2  10        8.64       12.83      3.67 o
  -3   3  10      112.72      136.73     14.92 o
  -2   3  10      384.91      391.51     13.59 o
  -1   3  10       18.69       24.17      4.03 o
   0   3  10       35.59       36.01      4.71 o
   1   3  10       36.63       29.57      4.37 o
   2   3  10       32.18       45.86      6.04 o
   3   3  10      186.67      199.18     10.73 o
  -3   4  10       11.45       15.54      6.52 o
  -2   4  10      288.81      280.52     11.02 o
  -1   4  10      229.29      208.24      9.58 o
   0   4  10      681.95      659.69     18.81 o
   1   4  10       16.86       17.46      3.57 o
   2   4  10        7.30       14.95      3.59 o
   3   4  10       53.96       55.04      6.80 o
  -3   5  10      335.88      340.22     25.90 o
  -2   5  10       34.58       35.14     10.27 o
  -1   5  10       16.74       26.23      3.68 o
   0   5  10      454.98      449.71     21.94 o
   1   5  10      166.12      154.06      8.29 o
   2   5  10       89.44       92.40      6.58 o
   3   5  10       96.23       89.30      7.14 o
  -2   6  10      881.66      875.26     45.91 o
  -1   6  10      200.23      187.03     18.42 o
   0   6  10       31.18       31.88      4.26 o
   1   6  10        7.87       12.28      2.96 o
   2   6  10      199.39      213.30     11.38 o
   3   6  10      164.25      163.09      9.19 o
  -1   7  10       12.69       10.86      5.65 o
   0   7  10      298.80      311.59     11.86 o
   1   7  10       90.99       96.71      6.59 o
   2   7  10      475.36      475.14     15.93 o
   3   7  10       45.25       57.96      6.07 o
   0   8  10      571.39      527.46     32.73 o
   1   8  10       87.36       87.17      6.16 o
   2   8  10      397.16      388.71     14.34 o
   1   9  10      256.02      232.94     20.42 o
  -1   0  11        8.42       13.99      3.35 o
   0   0  11      207.37      204.58     10.64 o
  -2   1  11       10.83       11.30      5.55 o
  -1   1  11        3.14        7.48      2.42 o
   0   1  11        3.93       11.27      3.70 o
   1   1  11       24.37       38.95      5.76 o
  -2   2  11       86.58       85.69      6.38 o
  -1   2  11     1115.97     1102.98     27.91 o
   0   2  11       42.71       42.52      5.52 o
   1   2  11      161.38      153.20     13.22 o
   2   2  11       12.85       17.32      5.29 o
  -2   3  11       27.93       38.58      5.05 o
  -1   3  11      627.50      610.54     19.58 o
   0   3  11       24.16       26.74      4.42 o
   1   3  11     1237.12     1148.72     28.42 o
   2   3  11      421.58      413.52     15.87 o
  -2   4  11      178.56      182.25      9.00 o
  -1   4  11      349.23      361.08     13.61 o
   0   4  11       20.69       27.01      4.42 o
   1   4  11      519.88      536.41     35.67 o
   2   4  11       44.93       46.34      6.18 o
  -2   5  11      189.45      201.63     19.58 o
  -1   5  11       33.90       37.69      4.87 o
   0   5  11       64.80       68.18      5.47 o
   1   5  11       99.75       97.88      7.82 o
   2   5  11       53.51       55.85      5.55 o
  -1   6  11      869.31      761.48     41.75 o
   0   6  11        7.01        8.21      3.67 o
   1   6  11       42.58       49.68      5.50 o
   2   6  11      235.51      250.49     12.63 o
   0   7  11        6.54        7.60      2.59 o
   1   7  11      580.14      564.01     17.96 o
   2   7  11       10.18       20.73      3.97 o
 
